# Supplementary material for: CXCR5 Signals Fine-Tune Dendritic Cell Transcription and Regulate TH2 Development
Source: Vaccines (Basel). 2025 Sep 3;13(9):943. doi: 10.3390/vaccines13090943 (PMC12474269; doi:10.3390/vaccines13090943)
Supplement: Supplementary file 1 [file vaccines-13-00943-s001.zip]

Archive with 5 entries (5 files):
- vaccines-3791020_R1supp.pdf
- vaccines-3791020_TABLES4.xlsx
- vaccines-3791020_TABLE_S1.xlsx
- vaccines-3791020_TABLE_S2.xlsx
- vaccines-3791020_TABLE_S3.xlsx
