# Supplementary material for: CXCR5 Signals Fine-Tune Dendritic Cell Transcription and Regulate TH2 Development
Source: Vaccines (Basel). 2025 Sep 3;13(9):943. doi: 10.3390/vaccines13090943 (PMC12474269; doi:10.3390/vaccines13090943)
Supplement: Supplementary file 1 [file vaccines-13-00943-s001.zip › vaccines-3791020_TABLES4.xlsx]

## Sheet: CD11b FDR < .05
Regulator	Expr Log Ratio	Molecule Type	Activation z-score	-log(p-Value)	-log(B-H p-Value)	Target Molecules in Dataset
ZBTB17		transcription regulator		21.8827	19.202	CCNA2,CCNB2,CDC20,CEP55,KIF20A,KIF22,NEK2,NUF2,NUSAP1,PIMREG,SGO1,TOP2A,TPX2,UBE2C
PTGER2		G-protein coupled receptor	3.464	14.9136	12.5331	CCNA2,CCNB2,CEP55,CKAP2L,KIF15,KIF20A,KIF22,NEK2,NUF2,NUSAP1,STIL,TPX2
TCF4		transcription regulator		14.6757	12.5171	BIRC5,CCNA2,CCNB2,CDC20,CEP55,CTSE,ESCO2,HYOU1,NCAPG,NEK2,NUF2,RRM2,SPC24
TCF3		transcription regulator	-1	14.5952	12.5171	BIRC5,CCNA2,CCNB2,CDC20,CEP55,CTSE,ESCO2,HYOU1,ITGB7,NCAPG,NEK2,NUF2,RORA,RRM2,SPC24
CSF2		cytokine	3.597	12.7375	10.757	BIRC5,CCNA2,CDC20,NEK2,NUSAP1,RAD51,RRM2,SGO1,SKA1,SLC2A3,TOP2A,TPX2,UBE2C
Irgm1		enzyme	-3	9.82974	7.92812	CCNA2,CCNB2,DTL,KIF20A,NCAPG,NEK2,RRM2,STIL,UBE2C
LDLR		transporter		8.78781	6.95468	BIRC5,BMP2,CCNA2,CCNB2,KIF20A,KNL1,NUSAP1,RAD51,SC5D,TOP2A,UBE2C
NR1H3		ligand-dependent nuclear receptor		6.97062	5.19246	BIRC5,CCNA2,CCNB2,KIF20A,KNL1,NUSAP1,RAD51,TOP2A,UBE2C
EP400		other	2.236	6.80134	5.07314	CCNA2,CDC20,NEK2,SGO1,SKA1
ITCH		enzyme	-2	5.62525	3.9431	CCNB2,RRM2,SC5D,SLC2A3
BNIP3L		other	-2.236	5.54668	3.90658	CCNA2,NUF2,RRM2,SGO1,TOP2A
PCLAF	1.392	other		5.05948	3.45717	NEK2,TOP2A,UBE2C
CEBPB		transcription regulator	2.339	4.70333	3.16685	BIRC5,CCNA2,CCNB2,CDC20,KIF22,RORA,RRM2,SPC24,TOP2A
YY1		transcription regulator		4.70115	3.16685	BIRC5,CCNA2,CCNB2,CTNND2,KIF20A,RAD51,TOP2A
Cyp2c23		enzyme		4.37366	2.88941	CCNA2,CCNB2,WDFY1
RRP1B		transcription regulator		4.36452	2.88941	BIRC5,CCNA2,CCNB2,CDC20,TOP2A
RORA	1.513	ligand-dependent nuclear receptor	1.982	4.29843	2.84771	BIRC5,CCNA2,CCR6,RAD51,RORA,SLC2A3
SLC15A4		transporter	1.342	4.15058	2.72354	CADM1,CCNA2,CCNB2,CDC20,NUSAP1
CASR		G-protein coupled receptor	2.219	4.09583	2.6925	CDC20,ITGB7,KIF22,NUSAP1,TPX2
PDK1		kinase	-1	3.94692	2.57349	CCNA2,CCNB2,CCR6,CDC20
E2f		group		3.93181	2.57349	CCNA2,RRM2,UBE2C
VDR		transcription regulator	1.664	3.89963	2.56067	BMP2,CDC20,ITGB7,KIF22,NUSAP1,TPX2
EIF2B5		translation regulator		3.87943	2.56067	CCNA2,CCNB2,HYOU1
TASP1		peptidase		3.66756	2.36653	CCNA2,CCNB2
TPH1		enzyme	2	3.53611	2.25259	NCAPG,PCLAF,RRM2,SHCBP1
TBX21		transcription regulator		3.40121	2.13549	BIRC5,DTL,IL12RB2,UBE2C
CD28		transmembrane receptor	1.961	3.32975	2.08302	CCR6,IL12RB2,OPRD1,RORA
ATP7B		transporter		3.31695	2.08302	CDC20,RAD51,SHCBP1
ZBTB7A		transcription regulator		3.29073	2.07212	DLL4,SLC2A3
CD3		complex	1.949	3.1798	1.97469	BIRC5,IL12RB2,OPRD1,RORA
SP3		transcription regulator		3.11014	1.93181	DLL4,OPRD1,SLC2A3
KRIT1		other		3.10902	1.93181	BMP2,DLL4
NFYB		transcription regulator		3.03105	1.86967	CCNB2,RRM2
CMKLR1		G-protein coupled receptor		2.95861	1.80967	CCNA2,CCNB2
GON4L		transcription regulator		2.89279	1.77989	CCNA2,CCNB2
ZFP91		transcription regulator		2.89279	1.77989	CCNA2,RRM2
NAE1		enzyme		2.89279	1.77989	BIRC5,CDC20
RARRES2		transmembrane receptor		2.77469	1.67366	CCNA2,CCNB2
E2F1		transcription regulator		2.72125	1.63078	CCNA2,CCNB2,RRM2,TOP2A
TOX		transcription regulator		2.70115	1.6216	CCNA2,CDC20,RAD51
Tcf7		transcription regulator	-1.671	2.67366	1.6038	AIRE,CCR6,DTX1,IL12RB2,RASGRP3,SC5D
CHD8		enzyme		2.64589	1.5867	BIRC5,CHN2,SEMA7A
EPHX2		enzyme		2.62525	1.5867	BMP2,DLL4
KLF5		transcription regulator		2.62525	1.5867	CCNA2,CCNB2
MXD1		transcription regulator		2.59176	1.56384	CCNA2,CCNB2,TOP2A
EBI3		cytokine		2.58004	1.56225	CTSE,IL12RB2
CEBPA		transcription regulator	-1	2.54668	1.5376	CCNA2,CCNB2,CD7,RORA
EGR3		transcription regulator	-1.192	2.52578	1.52578	CTSE,DTX1,NECTIN1,RORA
EGR2		transcription regulator	-1.192	2.5157	1.52578	CTSE,DTX1,NECTIN1,RORA
ARNT		transcription regulator		2.49214	1.51004	KIF20A,SLC2A3,UBE2C
ACTL6A		other		2.45967	1.48545	CCNA2,CCNB2
PPARA		ligand-dependent nuclear receptor		2.43297	1.48149	AQP9,CCNA2,CTSE,KIF20A,SC5D,TOP2A
FOXM1		transcription regulator		2.42946	1.48149	CCNA2,CCNB2,CDC20
ATM/ATR		group		2.4168	1.48149	RRM2
CCNB1		other		2.4168	1.48149	CCNB2
CDKN1A		kinase		2.41454	1.48149	RAD51,TOP2A,UBE2C
E2F4		transcription regulator		2.28988	1.36452	CCNA2,RRM2
MYC		transcription regulator	2.2	2.22841	1.31069	CCNA2,CCNB2,CDC20,RRM2,SLC2A3
