# Supplementary material for: CXCR5 Signals Fine-Tune Dendritic Cell Transcription and Regulate TH2 Development
Source: Vaccines (Basel). 2025 Sep 3;13(9):943. doi: 10.3390/vaccines13090943 (PMC12474269; doi:10.3390/vaccines13090943)
Supplement: Supplementary file 1 [file vaccines-13-00943-s001.zip › vaccines-3791020_TABLE_S1.xlsx]

## Sheet: diff.glm.RNAseq.HP_CXCR5KO
ENTREZID	SYMBOL	RPKM_CD103_Cxcr5_KO_5-26-16_DC004	RPKM_CD103_Cxcr5_KO_6-7-16_DC008	RPKM_CD103_Cxcr5_KO_6-16-16_DC012	RPKM_CD103_WT_5-26-16_DC002	RPKM_CD103_WT_6-7-16_DC006	RPKM_CD103_WT_6-16-16_DC010	RPKM_CD11b_Cxcr5_KO_5-26-16_DC003	RPKM_CD11b_Cxcr5_KO_6-7-16_DC007	RPKM_CD11b_Cxcr5_KO_6-16-16_DC011	RPKM_CD11b_WT_5-26-16_DC001	RPKM_CD11b_WT_6-7-16_DC005	RPKM_CD11b_WT_6-16-16_DC009	baseMean	CD11b_WT_over_KO_log2FC	CD11b_WT_over_KO_pValue	CD11b_WT_over_KO_FDR	CD103_WT_over_KO_log2FC	CD103_WT_over_KO_pValue	CD103_WT_over_KO_FDR
66050	0610009B22Rik	24.448	28.297	29.725	27.492	40.266	31.923	32.278	32.728	27.025	23.449	26.662	37.657	177.654	-0.084	0.683793	1	0.219	0.288308	0.987528
66838	0610009L18Rik	6.693	6.882	4.26	9.126	7.956	7.315	10.767	3.12	4.15	7.069	4.045	6.494	23.676	0.066	0.890019	1	0.402	0.388392	0.987528
104457	0610010K14Rik	7.027	6.434	6.152	7.279	8.782	6.511	12.765	10.287	10.126	8.975	9.872	11.992	301.017	-0.1	0.558262	1	0.151	0.389101	0.987528
106264	0610012G03Rik	23.894	25.549	24.18	24.46	29.446	23.167	52.914	51.332	50.439	40.29	45.927	56.734	316.954	-0.119	0.428005	1	0.015	0.926229	0.99426
68364	0610030E20Rik	7.507	6.681	7.543	7.556	8.652	6.678	9.13	11.807	10.451	8.857	11.486	10.666	399.721	-0.019	0.902773	1	0.019	0.901639	0.994028
76261	0610040J01Rik	0.343	0.587	0.245	0.08	0.538	0.482	4.549	3.794	3.865	2.408	2.448	4.512	46.518	-0.433	0.32262	1	-0.223	0.698343	0.987856
68488	1110002J07Rik	0.821	0.964	0.945	1.974	2.334	2.41	19.95	22.38	21.164	10.251	17.285	24.179	157.897	-0.356	0.121296	1	1.252	0.000218758	0.0599467
56372	1110004F10Rik	21.076	19.515	20.843	21.478	25.542	21.315	27.796	22.476	23.144	22.154	21.664	26.766	630.898	-0.055	0.68491	1	0.107	0.432744	0.987528
76311	1110019D14Rik	4.536	2.904	2.665	1.44	3.406	3.518	3.924	2.962	2.597	1.592	2.532	4.777	32.46	-0.154	0.756387	1	-0.375	0.448771	0.987528
68721	1110032A03Rik	5.311	5.221	4.897	3.742	5.05	3.204	5.846	4.893	4.003	3.325	3.593	4.318	225.734	-0.378	0.0592416	0.97347	-0.425	0.0327809	0.987528
68725	1110032F04Rik	17.202	22.46	18.092	20.534	12.531	15.495	15.44	9.237	10.026	21.476	14.389	12.137	241.021	0.473	0.0524127	0.92372	-0.339	0.157776	0.987528
68763	1110038B12Rik	2.138	1.812	2.175	1.696	3.803	2.134	6.56	4.365	4.394	3.208	5.279	6.45	87.762	-0.069	0.838054	1	0.231	0.519555	0.987528
117171	1110038F14Rik	16.188	16.949	16.309	15.581	20.59	16.2	11.557	8.02	8.429	8.839	8.067	10.277	320.942	-0.036	0.847986	1	0.033	0.853131	0.993503
228356	1110051M20Rik	1.258	1.225	1.351	2.019	1.728	1.837	2.902	1.758	2.078	3.283	2.228	2.338	81.818	0.232	0.33039	1	0.491	0.0525927	0.987528
66206	1110059E24Rik	5.332	4.026	4.384	4.965	7.486	5.531	11.692	9.347	9.877	8.298	9.206	13.064	251.535	-0.024	0.912192	1	0.336	0.138265	0.987528
66202	1110059G10Rik	5.786	5.601	5.125	6.204	7.573	6.098	8.84	6.382	6.172	6.196	5.519	8.56	156.425	-0.072	0.747233	1	0.219	0.331589	0.987528
68920	1110065P20Rik	2.333	3.406	2.405	2.601	2.455	2.36	2.927	2.348	2.636	2.14	2.046	3.242	50.053	-0.098	0.759941	1	-0.181	0.568097	0.987528
544717	1190007I07Rik	1.733	0.998	1.117	1.677	2.582	1.973	4.434	3.708	4.28	2.837	3.749	4.976	36.742	-0.111	0.756614	1	0.635	0.119224	0.987528
100043489	1300002E11Rik	1.029	0.997	0.659	0.687	1.346	0.917	1.408	1.41	1.076	1.349	1.533	1.532	53.03	0.192	0.525757	1	0.072	0.821686	0.991926
319830	1500004A13Rik	0.631	0.659	0.538	0.579	0.72	0.749	0.326	0.42	0.251	0.596	0.408	0.411	47.695	0.51	0.139064	1	0.13	0.684826	0.987856
66236	1500011B03Rik	16.804	16.942	15.18	15.276	17.976	14.484	14.302	14.273	11.924	11.225	10.364	17.806	205.008	-0.048	0.826505	1	-0.086	0.692424	0.987856
68982	1500015A07Rik	2.88	1.608	1.944	1.471	1.796	1.821	5.758	3.537	3.701	3.162	5.959	4.218	34.478	0.066	0.86884	1	-0.373	0.398209	0.987528
69781	1600010M07Rik	4.54	3.236	4.031	5.985	6.45	4.402	15.264	9.14	8.676	12.909	10.558	13.929	122.41	0.212	0.362963	1	0.468	0.0689447	0.987528
67912	1600012H06Rik	9.777	9.726	9.639	8.817	11.602	9.926	10.624	11.513	10.847	7.723	10.446	11.714	437.534	-0.153	0.277265	1	0.001	0.993385	0.999724
72025	1600012P17Rik	1.408	0.868	0.806	1.579	1.385	2.027	1.132	0.443	0.245	2.094	1.531	0.855	23.18	1.396	0.00952275	0.391081	0.753	0.135598	0.987528
72244	1600014C10Rik	5.737	6.94	5.461	7.207	7.699	6.26	10.416	10.815	10.245	8.442	10.21	11.369	523.459	-0.071	0.607392	1	0.178	0.209085	0.987528
72012	1600020E01Rik	8.422	6.851	8.184	6.911	9.307	7.316	6.849	5.661	5.164	6.311	4.815	6.607	202.195	0.006	0.976378	1	-0.038	0.847575	0.993503
69797	1600029I14Rik	17.051	13.513	16.214	12.515	19.152	12.541	9.856	5.214	3.902	6.606	5.253	5.867	54.66	-0.049	0.896021	1	-0.129	0.701767	0.987856
69303	1700001G11Rik	2.366	1.737	2.45	2.755	3.797	2.493	1.529	0.886	1.149	1.572	2.327	2.31	22.711	0.815	0.0832848	1	0.412	0.337524	0.987528
69291	1700001L05Rik	0.163	0.112	0.195	0.134	0.233	0.21	0.372	0.494	0.835	0.562	0.536	0.475	17.898	-0.054	0.911789	1	0.236	0.68706	0.987856
100502742	1700007L15Rik	2.299	2.363	1.881	2.993	4.496	2.538	4.093	4.131	3.092	2.986	2.121	5.86	26.638	-0.058	0.902299	1	0.555	0.25283	0.987528
629159	1700008J07Rik	2.776	2.725	3.931	3.849	4.212	5.852	4.567	3.705	3.433	1.799	2.961	3.594	51.961	-0.519	0.110755	1	0.514	0.105237	0.987528
75188	1700009J07Rik	4.523	4.047	3.148	3.965	5.914	5.562	0.202	0.088	0	0.208	0.171	0.191	25.643	1.041	0.343122	1	0.364	0.405344	0.987528
100503727	1700011B04Rik	2.604	2.769	1.832	2.219	2.42	1.845	1.138	0.471	0.752	0.668	1.465	0.818	32.227	0.327	0.475816	1	-0.19	0.634488	0.987528
74211	1700017B05Rik	2.375	1.623	1.851	3.29	2.287	2.503	6.238	6.454	6.727	5.135	6.352	7.918	272.609	-0.006	0.975478	1	0.423	0.0537423	0.987528
69399	1700025G04Rik	3.372	2.613	3.104	3.078	3.896	2.97	6.8	5.594	5.783	5.271	4.914	6.915	338.43	-0.091	0.607359	1	0.087	0.635945	0.987528
75641	1700029I15Rik	3.743	5.131	3.015	2.624	3.604	4.273	5.08	4.415	5.384	4.254	6.681	4.619	25.57	0.046	0.911026	1	-0.219	0.609413	0.987528
69528	1700030J22Rik	4.666	5.246	4.698	4.638	3.322	4.418	0.748	0.956	0.877	0.678	1.264	0.706	67.784	0.038	0.918517	1	-0.267	0.36058	0.987528
72254	1700030K09Rik	2.818	3.508	2.031	3.588	2.428	2.306	3.177	5.133	4.617	3.908	4.879	4.351	86.914	0.018	0.949886	1	-0.026	0.933303	0.995898
73261	1700037C18Rik	1.519	1.513	1.682	1.697	1.097	1.151	1.89	0.946	1.738	1.354	1.549	1.784	28.51	0.075	0.849596	1	-0.314	0.428959	0.987528
67326	1700037H04Rik	5.775	5.387	5.094	6.074	8.052	5.281	9.644	9.746	7.843	6.26	6.827	9.28	167.649	-0.279	0.193417	1	0.196	0.374279	0.987528
73431	1700052K11Rik	4.594	4.936	2.933	3.613	4.091	2.748	3.345	2.604	1.775	3.54	2.828	3.347	73.841	0.373	0.176165	1	-0.294	0.267543	0.987528
73363	1700056E22Rik	2.741	2.184	2.208	1.73	2.816	2.673	2.398	1.509	1.147	2.209	1.748	1.483	27.459	0.132	0.762069	1	-0.007	0.98557	0.997811
73467	1700066M21Rik	5.203	4.782	4.614	5.058	4.959	6.065	4.423	4.918	5.031	3.665	5.186	5.792	114.507	0.019	0.931783	1	0.087	0.683992	0.987856
73504	1700071M16Rik	1.87	0.708	1.586	1.294	0.379	1.089	4.275	6.502	4.377	3.722	6.074	4.317	55.083	-0.103	0.8168	1	-0.616	0.217644	0.987528
73545	1700094D03Rik	1.005	1.424	1.225	1.199	1.568	1.145	1.441	1.253	1.079	1.279	1.191	1.33	42.119	0.017	0.957881	1	0.046	0.88436	0.993503
73571	1700096K18Rik	7.177	5.751	7.141	6.327	8.264	8.675	9.55	7.968	7.398	6.543	8.182	12.382	68.027	0.095	0.7398	1	0.16	0.582677	0.987528
58248	1700123O20Rik	15.575	18.059	17.192	16.972	21.381	16.46	19.573	14.153	15.162	14.483	15.048	18.48	353.656	-0.025	0.889407	1	0.058	0.741869	0.987856
66276	1810009A15Rik	1.447	1.209	1.699	1.569	1.219	1.477	1.636	1.517	1.514	1.458	1.384	1.648	29.709	-0.058	0.870137	1	-0.07	0.845144	0.993503
69053	1810013L24Rik	33.586	32.361	34.781	29.776	29.382	32.184	21.321	23.139	21.861	21.184	22.749	21.065	837.911	-0.027	0.81161	1	-0.186	0.0925607	0.987528
66263	1810014B01Rik	0.857	0.283	0.394	0.998	0.629	0.452	2.142	2.086	2.177	1.897	2.466	2.545	41.304	0.124	0.750113	1	0.407	0.373724	0.987528
613264	1810020O05Rik	2.251	1.928	2.307	1.937	2.802	2.336	0.041	0	0	0	0	0.078	30.817	0.917	0.568054	1	0.074	0.855972	0.993503
329509	1810024B03Rik	0.592	0.217	0.454	0.4	0.326	0.401	1.173	1.152	1.017	0.944	1.38	1.396	16.735	0.162	0.739797	1	-0.194	0.739685	0.987856
69155	1810030O07Rik	38.434	34.956	38.47	39.287	38.171	39.247	51.308	51.448	50.321	47.864	47.206	49.674	698.282	-0.08	0.425079	1	0.016	0.876579	0.993503
66503	1810034E14Rik	4.759	5.115	5.111	4.732	3.999	3.967	3.288	3.085	2.625	1.556	2.912	2.365	76.451	-0.394	0.160985	1	-0.279	0.281413	0.987528
67704	1810037I17Rik	48.153	42.298	46.033	48.418	65.04	47.122	51.551	40.225	42.349	41.004	36.432	50.179	319.013	-0.07	0.7043	1	0.187	0.30589	0.987528
78312	1810041H14Rik	5.476	4.583	3.966	5.893	6.866	4.16	4.149	2.403	2.265	4.737	2.208	4.061	30.16	0.338	0.423193	1	0.225	0.565613	0.987528
72056	1810055G02Rik	2.383	2.789	1.769	2.201	2.114	2.655	3.226	4.002	3.588	2.907	2.925	4.061	134.625	-0.134	0.572048	1	-0.041	0.867267	0.993503
67705	1810058I24Rik	16.354	15.649	16.006	15.19	22.266	16.004	16.058	12.954	12.48	11.675	11.265	17.218	390.963	-0.053	0.793206	1	0.103	0.609787	0.987528
69862	1810064F22Rik	2.299	2.471	2.862	2.528	3.756	3.194	1.072	0.493	0.711	1.101	1.066	1.369	33.39	0.648	0.135501	1	0.265	0.460018	0.987528
76516	2010001A14Rik	3.22	1.655	2.593	2.434	3.1	2.227	2.064	1.583	1.158	1.747	1.437	1.261	18.436	-0.094	0.852081	1	0.022	0.961142	0.996269
69206	2010016I18Rik	2.456	3.333	1.899	2.273	3.027	2.382	1.778	1.648	1.028	0.609	1.102	1.343	17.688	-0.528	0.323772	1	-0.037	0.937343	0.996269
630836	2010315B03Rik	11.06	12.317	11.306	12.537	15.34	13.375	20.284	19.09	18.737	17.574	18.692	19.287	481.299	-0.064	0.579676	1	0.2	0.0969174	0.987528
72093	2010320M18Rik	5.323	4.847	5.554	6.718	5.857	4.167	10.276	9.249	8.592	5.091	6.826	9.702	40.611	-0.382	0.270019	1	0.044	0.903767	0.994028
72275	2200002D01Rik	17.93	20.578	16.571	15.789	18.628	17.051	8.351	5.859	4.886	5.584	4.764	7.315	130.979	-0.1	0.703082	1	-0.145	0.536982	0.987528
70153	2210016F16Rik	25.299	27.51	24.956	25.338	32.928	27.351	42.84	39.922	38.254	32.489	32.885	42.11	586.598	-0.174	0.213703	1	0.087	0.542003	0.987528
72357	2210016L21Rik	8.221	9.123	7.813	8.715	9.338	7.804	8.068	7.491	6.553	6.593	6.289	8.584	219.29	-0.04	0.824447	1	-0.009	0.959569	0.996269
73652	2210408F21Rik	3.942	5.256	3.955	4.329	5.562	4.885	1.673	0.954	0.907	1.397	1.105	1.481	62.414	0.191	0.592375	1	0.121	0.680866	0.987856
72371	2210408I21Rik	0.355	0.408	0.179	0.856	0.616	0.22	1.133	0.766	1.157	0.724	1.064	0.784	29.656	-0.278	0.553598	1	0.757	0.142724	0.987528
69478	2300009A05Rik	7.225	5.543	6.949	10.094	13.29	7.728	15.482	11.76	10.831	9.226	9.9	16.092	86.318	-0.112	0.712317	1	0.609	0.0518529	0.987528
76432	2310001H17Rik	6.56	6.153	6.765	5.56	9.497	7.318	4.147	2.58	2.391	3.115	3.097	3.279	263.25	0.072	0.768403	1	0.149	0.528048	0.987528
69549	2310009B15Rik	2.818	2.769	2.758	2.767	4.342	3.169	6.272	5.188	4.849	4.116	4.28	5.636	58.705	-0.218	0.438114	1	0.24	0.423636	0.987528
78329	2310010J17Rik	3.511	2.347	2.64	3.14	4.057	3.516	5.931	3.682	5.143	3.7	4.477	4.2	19.849	-0.233	0.595395	1	0.291	0.530506	0.987528
66374	2310011J03Rik	57.231	67.26	56.669	61.073	72.033	55.706	60.626	51.812	48.58	48.228	46.131	51.729	550.503	-0.134	0.334212	1	0.009	0.948521	0.996269
69548	2310015A10Rik	6.586	8.377	9.042	8.284	10.808	10.448	9.666	7.831	6.962	7.745	8.173	8.508	114.015	-0.001	0.995008	1	0.252	0.264025	0.987528
66367	2310022A10Rik	3.483	4.078	3.45	3.643	2.956	2.957	9.175	8.725	8.766	7.126	7.56	9.148	275.489	-0.163	0.310884	1	-0.249	0.15656	0.987528
69551	2310022B05Rik	9.605	8.683	8.323	7.467	6.91	8.705	8.23	8.271	9.855	4.89	7.005	7.241	155.324	-0.463	0.0227589	0.625736	-0.257	0.197939	0.987528
66952	2310030G06Rik	3.54	3.765	3.146	0.899	2.821	1.544	0	0	0	0	0.125	0	10.025	0.994	0.576217	1	-1.166	0.107795	0.987528
67862	2310033P09Rik	28.183	24.433	26.036	28.259	30.506	22.654	24.349	20.661	19.365	20.284	22.535	22.037	183.28	0.02	0.908602	1	-0.004	0.981987	0.997131
67101	2310039H08Rik	17.118	17.185	15.572	15.885	21.974	17.828	36.686	33.151	33.287	22.971	23.005	30.28	106.324	-0.439	0.0401891	0.82144	0.103	0.651736	0.987528
381792	2310040G24Rik	7.425	6.543	6.582	9.173	11.65	8.322	12.655	12.482	11.22	7.014	9.978	14.768	75.101	-0.213	0.460048	1	0.447	0.132669	0.987528
68277	2310057M21Rik	0.767	0.964	1.312	1.265	1.034	1.258	1.737	1.49	1.903	1.186	1.575	1.953	130.686	-0.134	0.536632	1	0.204	0.363831	0.987528
69662	2310061I04Rik	5.639	4.499	4.851	5.517	6.77	4.671	5.111	3.206	3.258	3.722	3.605	4.186	148.345	0.018	0.936123	1	0.131	0.545578	0.987528
668661	2410002F23Rik	1.989	2.013	1.647	2.038	1.851	1.675	1.954	2.34	2.043	2.121	2.085	1.971	354.329	-0.038	0.788814	1	-0.065	0.652887	0.987528
66421	2410004B18Rik	5.835	5.815	6.01	5.728	7.683	7.127	8.845	6.934	7.357	6.827	7.295	8.488	211.427	-0.034	0.845869	1	0.166	0.350074	0.987528
69221	2410006H16Rik	114.591	84.688	120.933	121.219	156.054	126.719	146.264	102.392	111.543	113.66	101.976	142.639	327.528	-0.006	0.9735	1	0.305	0.116843	0.987528
100503842	2410022M11Rik	6.906	6.522	6.209	6.756	8.246	5.755	6.781	4.041	4.957	4.182	4.833	5.854	66.892	-0.069	0.81143	1	0.028	0.920029	0.99426
72307	2510002D24Rik	6.257	7.841	8.044	7.253	9.732	7.22	7.383	4.31	4.109	5.776	4.891	5.41	129.722	0.045	0.864955	1	0.071	0.783138	0.988671
72190	2510009E07Rik	25.124	28.577	28.69	27.525	19.949	28.761	9.037	10.428	9.536	16.068	12.224	7.957	947.252	0.31	0.203325	1	-0.162	0.501664	0.987528
77034	2510039O18Rik	51.863	67.532	54.977	57.028	52.366	56.02	53.486	59.565	60.489	49.533	52.04	59.909	908.77	-0.105	0.436198	1	-0.116	0.389037	0.987528
67028	2610002M06Rik	3.753	2.427	3.676	4.022	2.97	3.756	8.914	7.524	7.606	7.141	7.295	6.776	209.429	-0.169	0.350613	1	0.088	0.653971	0.987528
381598	2610005L07Rik	2.638	2.364	2.905	2.418	2.387	2.495	2.04	2.305	2.193	2.893	2.38	2.273	65.622	0.203	0.439128	1	-0.159	0.536829	0.987528
72128	2610008E11Rik	5.019	4.097	4.769	4.351	3.163	5.674	2.385	4.72	3.691	4.601	4.84	1.836	122.86	0.061	0.876677	1	-0.105	0.787978	0.988671
69918	2610020C07Rik	0.611	0.07	0.51	0.642	0.436	0.393	1.187	0.64	0.603	0.841	0.969	0.696	16.788	0.146	0.799042	1	0.329	0.596365	0.987528
72386	2610035D17Rik	1.833	1.313	1.074	1.986	2.21	0.819	1.742	1.456	1.685	2.066	2.039	1.582	26.877	0.197	0.633308	1	0.166	0.694939	0.987856
72139	2610044O15Rik8	4.34	2.883	2.653	2.949	4.328	3.588	4.188	5.04	5.169	5.132	5.175	4.639	113.093	0.049	0.846771	1	0.088	0.73693	0.987856
67170	2610306M01Rik	5.449	7.268	5.378	7.435	10.586	4.811	9.061	4.941	6.317	4.382	4.356	7.549	39.668	-0.309	0.463877	1	0.27	0.515662	0.987528
70458	2610318N02Rik	1.88	1.329	0.968	1.936	1.056	1.321	1.89	1.232	1.27	1.02	1.398	1.562	32.468	-0.088	0.823032	1	0.006	0.988665	0.998769
72503	2610507B11Rik	22.432	22.066	22.903	22.923	11.981	21.89	17.508	33.075	32.971	29.152	32.98	18.25	1576.1	-0.047	0.878634	1	-0.285	0.354014	0.987528
72203	2610507I01Rik	3.385	2.9	2.545	1.661	3.042	1.189	7.079	4.969	4.84	5.736	6.1	6.041	32.879	0.099	0.785535	1	-0.67	0.110144	0.987528
330173	2610524H06Rik	17.175	15.696	17.12	16.056	17.148	15.38	17.606	11.77	13.388	11.413	10.878	15.6	120.751	-0.169	0.440978	1	-0.087	0.683534	0.987856
70045	2610528A11Rik	2.116	1.03	1.555	1.639	1.573	0.704	10.076	2.686	4.544	9.665	6.247	9.767	34.458	0.71	0.0835158	1	-0.296	0.564755	0.987528
67194	2700038G22Rik	14.624	9.325	12.823	14.212	10.455	15.314	8.821	7.279	8.327	9.984	10.195	7.802	105.882	0.214	0.392508	1	0.085	0.72382	0.987856
76967	2700049A03Rik	3.79	3.163	2.908	4.84	3.412	4.072	3.949	3.871	4.248	3.57	4.519	4.962	144.968	0.115	0.594788	1	0.276	0.205457	0.987528
68046	2700062C07Rik	11.527	9.997	11.827	10.227	15.127	11.334	13.207	8.98	9.364	8.064	9.59	11.516	153.352	-0.111	0.638115	1	0.086	0.711333	0.987856
72658	2700097O09Rik	3.468	3.691	3.933	3.75	5.76	3.655	3.892	3.688	3.121	2.797	2.87	3.564	137.703	-0.211	0.34766	1	0.182	0.406186	0.987528
77022	2700099C18Rik	2.17	2.595	3.632	2.442	4.017	2.873	3.228	1.641	0.951	1.627	2.368	2.07	44.392	0.085	0.851887	1	0.082	0.851333	0.993503
66457	2810002D19Rik	4.664	4.64	6.301	6.329	8.015	5.55	7.079	6.152	7.24	7.648	8.133	9.511	81.357	0.303	0.221124	1	0.306	0.230743	0.987528
66523	2810004N23Rik	3.683	3.571	3.527	4.093	3.363	3.541	6.504	6.389	6.633	4.966	5.867	5.925	230.177	-0.219	0.15605	1	-0.015	0.926516	0.99426
100503178	2810013P06Rik	25.994	25.839	29.307	28.019	39.36	31.33	35.26	27.331	26.368	28.757	29.664	34.681	380.248	0.067	0.703148	1	0.231	0.184543	0.987528
69944	2810021J22Rik	2.203	1.907	2.2	3.089	2.629	4.195	3.17	3.728	4.407	2.731	2.956	3.257	71.202	-0.334	0.188489	1	0.595	0.0232763	0.987528
69953	2810025M15Rik	17.983	15.392	15.687	17.858	20.273	16.74	19.163	12.443	11.747	18.336	13.967	18.093	163.535	0.237	0.246302	1	0.119	0.553219	0.987528
69964	2810403D21Rik	0.451	0.268	0.168	0.548	0.379	0.549	0.586	0.546	0.236	0.452	0.513	0.514	22.575	0.18	0.706946	1	0.761	0.123838	0.987528
70419	2810408A11Rik	0.46	0.288	0.193	0.273	0.128	0.463	0.53	0.293	0.314	0.496	0.489	0.501	16.686	0.44	0.424076	1	-0.158	0.784395	0.988671
102640772	2810414N06Rik	0.222	0.914	1.074	0.584	1.569	1.288	3.486	3.029	3.139	1.653	2.947	3.164	15.521	-0.401	0.445444	1	0.609	0.340876	0.987528
72813	2810454H06Rik	1.56	1.554	2.094	1.692	2.878	2.209	1.294	0.971	1.071	1.269	0.597	1.666	29.307	0.044	0.923058	1	0.348	0.408603	0.987528
67261	2900005J15Rik	1.288	0.935	0.57	0.638	0.584	0.879	4.023	3.814	1.586	3.288	3.401	3.539	24.183	0.186	0.679222	1	-0.395	0.476811	0.987528
243219	2900026A02Rik	0.653	1.094	0.869	1.075	0.51	0.583	1.01	1.056	0.49	2.674	1.954	0.905	68.557	1.088	0.00602632	0.297567	-0.381	0.347032	0.987528
73040	2900052N01Rik	0.296	0.051	0.425	0.338	0.159	0.417	3.904	0.984	1.215	4.349	1.386	0.844	43.34	0.177	0.748689	1	0.291	0.65776	0.987665
68204	2900060B14Rik	10.68	13.485	14.288	12.021	21.647	11.255	24.866	17.485	15.486	15.797	17.965	21.769	78.931	-0.059	0.850414	1	0.149	0.641135	0.987528
100504421	2900076A07Rik	0.656	1.243	0.371	0.908	1.552	0.983	1.625	1.232	1.084	1.199	1.128	1.181	28.658	-0.154	0.720902	1	0.593	0.184861	0.987528
109163	3010003L21Rik	5.96	7.625	6.733	4.411	5.61	5.955	1.651	1.713	1.201	1.861	2.071	2.062	81.206	0.397	0.166794	1	-0.391	0.0919749	0.987528
73103	3110009E18Rik	1.343	1.266	0.301	1.884	2.586	1.298	2.228	2.112	1.288	2.29	1.884	3.379	29.251	0.521	0.286411	1	0.976	0.0584693	0.987528
67290	3110040N11Rik	17.176	19.299	18.749	15.3	24.457	20.772	20.155	15.746	16.201	13.731	17.519	19.457	176.002	-0.051	0.806154	1	0.072	0.726918	0.987856
73204	3110056K07Rik	6.376	4.825	7.608	6.147	10.799	5.972	6.944	5.664	5.28	5.928	3.793	6.052	64.319	-0.184	0.59697	1	0.24	0.48129	0.987528
67304	3110070M22Rik	0.952	2.937	2.118	1.645	2.882	1.434	0.902	0.785	1.139	0.675	0.832	0.697	19.048	-0.385	0.493655	1	-0.027	0.956446	0.996269
73212	3110082I17Rik	2.227	1.236	1.519	2.268	1.815	1.043	7.463	7.561	5.547	4.865	6.094	7.006	102.722	-0.168	0.56024	1	-0.019	0.952692	0.996269
69277	3300002I08Rik	1.262	0.973	0.904	1.217	1.958	1.108	1.967	1.103	0.825	1.5	1.073	1.198	21.593	0.005	0.990806	1	0.404	0.377866	0.987528
70691	3830403N18Rik	7.207	6.793	8.064	15.634	9.637	6.488	5.072	2.362	2.984	9.494	2.297	5.474	41.158	0.673	0.132773	1	0.384	0.350243	0.987528
218734	3830406C13Rik	6.322	5.92	5.703	5.996	7.259	5.596	7.987	6.665	6.144	6.099	5.979	7.96	509.261	-0.049	0.760981	1	0.022	0.892862	0.993503
74034	4632404H12Rik	0.88	0.961	1.004	0.752	1.129	0.753	2.255	2.075	1.611	1.704	2.243	3.695	25.931	0.333	0.423254	1	-0.171	0.719579	0.987856
70808	4632415L05Rik	1.411	1.363	1.332	2.047	1.51	1.51	2.76	3.767	2.349	2.28	3.185	2.801	92.487	-0.092	0.715201	1	0.265	0.326341	0.987528
666737	4632427E13Rik	30.048	33.015	35.72	25.813	36.217	37.712	37.912	32.469	31.196	32.706	38.136	36.58	134.251	0.079	0.700191	1	-0.039	0.850227	0.993503
654804	4732471J01Rik	1.082	0.849	1.162	1.228	0.695	0.96	0.962	0.956	0.745	0.706	0.842	0.973	29.66	-0.075	0.846902	1	-0.146	0.701914	0.987856
74597	4833418N02Rik	0.933	1.406	0.902	0.85	0.639	0.885	1.725	1.434	1.008	1.388	1.11	1.452	33.297	-0.061	0.871367	1	-0.485	0.224067	0.987528
73915	4833419F23Rik	3.124	4.284	3.48	3.895	4.16	4.268	5.584	3.519	4.358	3.443	3.069	5.273	31.57	-0.2	0.598441	1	0.124	0.744757	0.987856
67392	4833420G17Rik	17.969	17.659	18.628	17.104	17.269	17.57	16.665	14.886	14.451	14.147	14.726	14.284	615.886	-0.088	0.426651	1	-0.109	0.315054	0.987528
100503392	4833438C02Rik	19.282	20.643	18.996	19.745	21.867	20.626	22.563	17.177	16.607	16.896	17.966	19.899	242.169	-0.034	0.83926	1	0.032	0.845929	0.993503
97820	4833439L19Rik	33.634	34.99	31.517	31.527	32.624	30.971	25.259	23.54	25.136	24.629	23.521	26.292	1239.15	0.01	0.915802	1	-0.121	0.209295	0.987528
66714	4921524J17Rik	12.571	10.845	11.562	12.081	15.674	12.944	14.295	11.439	10.657	8.958	10.98	14.155	152.667	-0.096	0.661646	1	0.167	0.441014	0.987528
66730	4921531C22Rik	5.511	6.233	4.406	5.989	7.704	5.098	7.609	6.164	7.047	5.998	5.996	6.417	91.342	-0.177	0.456709	1	0.164	0.495201	0.987528
67394	4930404I05Rik	1.89	0.734	2.256	1.37	3.343	1.594	1.571	0.529	0.747	1.25	1.028	1.196	31.514	0.349	0.539538	1	0.405	0.455141	0.987528
432479	4930404N11Rik	0.652	1.341	0.7	0.833	0.718	0.687	0.955	1.27	1.316	1.04	1.473	0.902	19.291	-0.074	0.872203	1	-0.255	0.600661	0.987528
74846	4930405A21Rik	2.832	3.247	2.807	3.666	5.452	4.017	1.971	0.913	2.507	1.351	2.111	1.737	22.717	-0.05	0.920717	1	0.506	0.261918	0.987528
73951	4930413G21Rik	2.318	1.747	2.656	2.925	3.968	2.28	4.102	2.107	2.587	3.065	3.31	3.344	16.75	0.176	0.724154	1	0.395	0.438304	0.987528
68281	4930430F08Rik	0.446	0.511	0.718	1.1	0.572	0.723	0.704	0.881	1.005	0.936	0.997	0.977	42.088	0.171	0.635798	1	0.484	0.196488	0.987528
73985	4930445N18Rik	1.109	0.674	1.082	0.795	1.165	1.009	1.945	0.793	0.844	1.25	1.234	1.148	19.477	0.09	0.855069	1	0.032	0.949971	0.996269
67609	4930453N24Rik	10.115	7.6	10.536	10.025	10.666	10.485	9.253	7.838	7.995	8.269	8.022	9.623	300.496	0.048	0.756075	1	0.104	0.489832	0.987528
78917	4930455G09Rik	5.116	5.008	6.54	5.379	16.884	6.675	4.995	4.086	2.803	2.416	1.74	2.497	19.935	-0.822	0.171185	1	0.658	0.213083	0.987528
74931	4930481A15Rik	1.496	2.025	1.332	1.611	2.201	1.538	2.508	1.683	1.374	1.809	1.525	1.62	42.857	-0.141	0.673471	1	0.092	0.783567	0.988671
269033	4930503L19Rik	5.239	4.03	5.889	4.487	4.802	6.089	3.771	4.527	5.066	4.241	4.168	4.888	338.248	-0.006	0.9719	1	-0.026	0.86876	0.993503
319960	4930513N10Rik	1.379	2.494	1.686	2.051	1.405	0.953	0.459	0.549	0.995	0.413	0.873	0.921	22.739	0.12	0.832603	1	-0.323	0.526383	0.987528
67642	4930515G01Rik	4.184	5.314	4.494	4.659	5.055	5.058	5.196	2.71	3.09	3.509	2.259	4.486	30.751	-0.095	0.818403	1	0.021	0.957397	0.996269
75116	4930520O04Rik	1.108	1.249	1.266	1.127	1.147	1.017	0.991	0.862	0.71	0.886	0.984	0.732	25.64	0.03	0.939244	1	-0.188	0.61635	0.987528
67647	4930523C07Rik	28.811	28.975	27.775	28.56	27.652	26.994	17.081	12.131	10.949	22.296	14.092	14.068	1036.35	0.331	0.0475946	0.88706	-0.09	0.585412	0.987528
75255	4930562F07Rik	2.467	2.325	3.311	4.216	2.111	2.816	3.1	1.509	1.398	3.313	2.411	1.171	22.235	0.235	0.642323	1	0.061	0.900176	0.994028
67746	4930577N17Rik	2.644	2.136	2.84	1.887	4.97	2.19	2.165	1.386	2.074	1.171	1.348	1.506	21.102	-0.492	0.354551	1	0.152	0.757215	0.987856
75951	4930578M01Rik	2.161	1.481	2.514	1.326	2.84	2.169	1.583	1.052	0.834	0.861	0.84	1.201	55.633	-0.264	0.510841	1	-0.003	0.99352	0.999724
75939	4930579G24Rik	12.229	10.571	12.465	11.715	13.999	10.672	12.875	10.781	9.127	12.748	9.137	14.463	136.469	0.148	0.520564	1	0	0.999197	0.999898
78934	4930581F22Rik	0.975	0.669	0.815	1.083	1.183	1.171	1.7	1.279	0.709	1.747	1.437	1.42	39.369	0.358	0.305002	1	0.454	0.212799	0.987528
77633	4930594C11Rik	0.405	0.174	0.218	0.533	0.607	0.249	1.018	0.779	0.812	1.172	0.964	0.731	16.992	0.117	0.804197	1	0.744	0.187859	0.987528
75379	4930599N23Rik	6.103	7.53	5.618	4.768	12.088	7.718	1.893	2.743	2.372	2.81	3.024	3.774	26.362	0.462	0.32408	1	0.243	0.538687	0.987528
70984	4931406C07Rik	1.565	1.266	1.587	1.054	1.671	1.427	1.464	1.623	1.509	0.763	1.309	1.442	71.702	-0.408	0.143157	1	-0.163	0.5523	0.987528
74359	4931414P19Rik	1.336	1.502	0.852	1.229	1.768	0.44	1.511	2.364	1.485	2.122	1.661	1.664	32.367	0.053	0.897055	1	-0.223	0.604745	0.987528
74356	4931428F04Rik	2.009	2.491	2.113	1.917	1.967	1.855	1.074	1.368	1.322	1.464	1.373	1.533	75.172	0.214	0.395682	1	-0.247	0.291348	0.987528
71004	4931440P22Rik	3.7	4.989	3.322	3.317	4.126	3.643	5.854	4.388	4.823	5.339	5.382	5.251	67.298	0.087	0.74044	1	-0.159	0.561498	0.987528
229227	4932438A13Rik	3.892	3.094	3.886	3.531	2.696	3.509	2.779	4.073	3.606	4.501	4.228	3.673	842.864	0.244	0.217928	1	-0.203	0.306564	0.987528
74387	4932438H23Rik	3.131	2.594	2.861	3.195	4.499	2.561	0.677	0.882	0.489	0.29	0.953	0.479	36.91	-0.251	0.602255	1	0.15	0.68366	0.987856
66752	4933404O12Rik	2.472	1.224	1.744	1.878	1.181	1.73	0.392	1.116	0.906	1.275	1.196	0.699	66.779	0.355	0.422051	1	-0.213	0.616779	0.987528
102639979	4933406J09Rik	2.957	3.04	3.175	2.037	3.927	2.902	1.107	0.535	0.853	0.379	0.728	0.813	16.812	-0.382	0.54728	1	-0.122	0.801519	0.989432
74396	4933407K13Rik	0.763	1.588	1.491	1.152	1.104	1.36	1.014	0.943	0.839	1.261	0.878	0.958	51.837	0.153	0.672565	1	-0.123	0.727066	0.987856
71086	4933412E12Rik	2.843	2.98	3.352	4.397	2.79	3.407	4.707	3.507	3.382	2.903	2.843	6.096	58.339	-0.007	0.983167	1	0.153	0.651736	0.987528
100504166	4933421O10Rik	6.103	6.562	7.454	6.838	5.581	6.852	3.465	5.479	4.549	5.984	5.533	4.68	131.55	0.268	0.280043	1	-0.101	0.676658	0.987856
74477	4933427D14Rik	2.514	2.512	2.157	2.768	2.202	2.303	1.431	1.527	1.536	1.573	1.654	1.485	152.94	0.066	0.735507	1	-0.026	0.888005	0.993503
71274	4933433G15Rik	1.014	0.435	1.362	1.334	1.302	1.782	5.406	2.393	3.273	3.564	2.501	3.66	24.752	-0.15	0.716105	1	0.658	0.183659	0.987528
99650	4933434E20Rik	7.519	7.183	7.572	7.415	8.699	7.431	8.273	6.53	6.701	6.601	6.912	7.921	415.635	-0.001	0.996201	1	0.032	0.820773	0.991544
74476	4933439C10Rik	2.222	1.971	1.828	3.336	2.07	2.096	1.211	0.939	0.769	1.266	1.133	1.367	85.594	0.391	0.135024	1	0.252	0.283822	0.987528
269630	5031425E22Rik	11.247	11.949	8.416	9.227	10.877	9.641	10.675	9.946	8.982	8.692	8.298	8.968	235.922	-0.184	0.273529	1	-0.129	0.437249	0.987528
319684	5031425F14Rik	0.293	0.451	0.55	1	0.376	0.386	6.618	6.212	7.805	5.985	6.789	8.415	45.637	0.037	0.914388	1	0.428	0.448724	0.987528
100039684	5031434O11Rik	2.007	1.167	1.078	1.777	2.101	1.503	1.083	0.637	0.635	1.309	0.808	0.782	42.721	0.308	0.386791	1	0.341	0.29019	0.987528
223739	5031439G07Rik	11.918	17.67	9.074	12.03	10.627	11.496	15.995	23.609	21.119	18.508	17.418	16.446	1403.54	-0.204	0.336104	1	-0.186	0.382339	0.987528
77675	5033406O09Rik	2.271	2.575	2.152	2.388	3.387	2.041	0.403	0.63	0.279	0.952	0.477	1.141	42.687	0.996	0.0320212	0.753859	0.096	0.802925	0.989432
74487	5430405H02Rik	2.957	2.557	2.671	2.863	4.036	3.017	2.378	1.181	1.129	1.513	1.292	2.245	44.919	0.137	0.725951	1	0.237	0.510675	0.987528
100503199	5430416N02Rik	1.486	0.891	0.864	1.205	1.669	1.207	1.531	0.811	1.684	0.883	1.2	1.939	37.355	0.008	0.985508	1	0.294	0.492846	0.987528
71432	5430437J10Rik	46.112	42.205	48.333	44.925	49.758	45.017	26.268	20.14	14.944	26.652	22.775	21.405	447.987	0.226	0.211375	1	-0.017	0.923828	0.99426
71445	5530601H04Rik	2.913	2.468	3.051	2.913	3.845	2.789	3.861	2.398	2.565	3.281	2.783	3.166	265.034	0.083	0.685839	1	0.135	0.509192	0.987528
70591	5730455P16Rik	4.9	5.693	4.794	4.836	5.04	5.005	4.676	4.75	4.652	6.013	5.289	4.683	272.134	0.182	0.259655	1	-0.091	0.57036	0.987528
74744	5830408C22Rik	1.884	3.081	2.023	2.522	3.738	2.347	2.17	1.347	0.627	1.487	1.572	1.268	21.302	0.121	0.811352	1	0.246	0.590723	0.987528
100302730	5830417I10Rik	6.222	6.346	6.683	6.153	2.896	5.957	2.273	6.057	5.109	4.488	6.777	3.05	190.391	0.109	0.784215	1	-0.37	0.347306	0.987528
76062	5830428M24Rik	6.042	6.482	4.796	7.275	7.924	5.767	2.799	1.79	0.825	3.963	2.501	1.596	89.994	0.611	0.0659209	1	0.229	0.438877	0.987528
67765	5830432E09Rik	1.006	1.206	1.08	0.859	1.103	1.104	3.16	4.24	4.055	2	4.146	3.532	98.319	-0.272	0.217899	1	-0.153	0.560265	0.987528
641454	5830444B04Rik	0.294	0.281	0.338	0.442	1.214	0.421	0.355	0.441	0.484	0.156	0.772	0.574	20.659	0.101	0.853263	1	0.993	0.0682671	0.987528
77877	6030458C11Rik	5.946	5.158	5.505	5.88	5.054	5.575	4.601	6.966	5.592	6.423	7.027	4.687	378.837	0.076	0.714558	1	-0.051	0.808635	0.989627
77727	6030468B19Rik	5.302	7.071	5.694	7.082	9.012	8.305	8.643	5.108	5.096	8.705	6.284	4.244	42.502	0.033	0.929656	1	0.392	0.283852	0.987528
76133	6230400D17Rik	5.572	2.013	3.073	4.118	3.287	3.809	5.632	4.579	5.356	4.667	3.687	3.431	24.643	-0.406	0.327346	1	0.081	0.850666	0.993503
229613	6330549D23Rik	1.368	1.563	1.796	1.732	1.821	1.602	1.559	2.046	1.803	2.042	1.938	1.645	62.415	0.06	0.825729	1	0.08	0.771119	0.987856
234797	6430548M08Rik	2.424	3.28	2.504	2.184	1.712	3.032	3.555	6.312	5.837	5.422	5.975	3.858	299.88	-0.012	0.965056	1	-0.269	0.34884	0.987528
76220	6530402F18Rik	15.734	17.901	18.278	15.723	12.137	15.868	9.169	15.263	12.542	13.713	14.047	10.201	363.367	0.049	0.833571	1	-0.281	0.218935	0.987528
211378	6720489N17Rik	1.512	2.123	2.297	1.978	1.894	1.632	2.225	2.591	1.929	4.527	2.633	3.697	59.375	0.682	0.0334546	0.771002	-0.161	0.630484	0.987528
547150	6820431F20Rik	13.46	12.436	14.042	12.753	12.369	12.998	12.805	13.18	13.306	13.086	13.094	11.685	396.185	-0.051	0.70581	1	-0.112	0.406118	0.987528
212163	8030462N17Rik	3.415	3.435	3.648	3.572	3.186	3.245	3.04	2.838	2.734	2.731	3.293	2.636	153.323	0.013	0.94484	1	-0.114	0.528697	0.987528
71523	8430429K09Rik	0.691	0.553	0.412	0.767	1.38	1.254	1.297	0.845	1.366	0.857	1.214	1.706	24.117	0.09	0.840688	1	0.954	0.0451123	0.987528
100041574	9030025P20Rik	4.993	4.513	4.499	5.04	5.23	3.871	4.05	3.43	3.422	3.878	3.892	3.203	132.027	0.012	0.950551	1	-0.041	0.822474	0.992166
71583	9130008F23Rik	2.914	2.411	3.435	2.541	4.106	2.772	6.431	3.354	4.387	5.993	6.597	6.558	54.378	0.454	0.165169	1	0.056	0.873582	0.993503
71581	9130015A21Rik	2.791	1.688	3.439	2.677	4.11	2.596	7.826	4.907	5.411	1.833	3.517	6.64	43.237	-0.674	0.133278	1	0.234	0.614971	0.987528
78921	9130019O22Rik	1.96	2.962	1.927	1.763	2.061	2.364	1.652	1.683	1.433	1.639	1.806	1.56	73.334	0.072	0.791004	1	-0.173	0.506247	0.987528
100043133	9130023H24Rik	3.993	3.576	3.781	3.748	2.701	4.163	3.16	3.332	2.246	3.567	3.416	3.13	72.029	0.215	0.44227	1	-0.135	0.621118	0.987528
231253	9130230L23Rik	0.321	0.094	0.074	0.386	0.265	0.314	0.553	0.409	0.36	0.625	0.585	0.81	15.632	0.652	0.217165	1	1.009	0.100261	0.987528
75758	9130401M01Rik	9.01	7.649	7.96	8.742	9.364	8.301	14.166	11.824	11.645	10.666	10.316	13.938	319.925	-0.107	0.488803	1	0.056	0.726284	0.987856
414108	9230114K14Rik	1.205	1.101	0.959	1.127	0.86	0.988	2.1	1.451	0.841	0.719	1.001	1.729	23.713	-0.316	0.514485	1	-0.181	0.715231	0.987856
320054	9230116N13Rik	1.317	0.376	1.415	1.077	0.658	0.771	2.825	1.458	1.99	1.361	0.896	1.5	16.044	-0.722	0.144899	1	-0.29	0.593691	0.987528
100048895	9330020H09Rik	3.931	2.792	3.685	4.886	4.129	4.293	5.26	3.897	2.841	4.165	4.447	3.42	50.404	0.035	0.907825	1	0.312	0.305847	0.987528
414085	9330151L19Rik	4.582	5.207	4.857	5.2	5.728	5.084	3.855	3.793	4.416	3.663	4.92	3.365	68.72	-0.019	0.942074	1	0.083	0.742015	0.987856
319673	9330159M07Rik	1.55	1.195	1.2	1.127	1.902	1.586	1.458	0.693	0.787	0.904	0.837	1.221	47.946	0.04	0.91533	1	0.194	0.593264	0.987528
320377	9330175E14Rik	4.365	3.902	5.061	4.224	3.776	4.566	2.327	2.52	1.853	3.49	3.839	2.99	103.084	0.629	0.0119255	0.444529	-0.127	0.589397	0.987528
77558	9330179D12Rik	4.153	3.745	3.208	4.368	3.461	2.534	0.703	0.84	0.534	1.536	0.669	0.332	27.388	0.199	0.711989	1	-0.179	0.663731	0.987856
230996	9430015G10Rik	4.828	8.486	6.885	6.953	6.738	7.601	4.906	6.239	5.281	6.21	6.988	6.161	292.427	0.245	0.20364	1	0.059	0.754617	0.987856
77252	9430038I01Rik	2.312	2.087	1.544	1.72	2.063	1.812	4.847	4.035	4.498	3.321	4.012	5.315	199.74	-0.086	0.690577	1	-0.139	0.544388	0.987528
100037260	9430060I03Rik	2.089	4.11	2.245	2.102	6.998	3.064	7.454	3.906	3.517	4.168	3.985	3.415	38.908	-0.361	0.432245	1	0.436	0.354352	0.987528
434350	9430091E24Rik	4.034	2.473	3.333	2.203	2.39	2.616	1.591	1.139	1.217	1.443	2.058	1.503	25.499	0.368	0.407909	1	-0.484	0.224192	0.987528
319626	9530059O14Rik	1.56	1.38	1.156	2.035	1.682	1.447	1.28	0.9	0.473	1.354	1.257	0.675	73.81	0.346	0.22799	1	0.289	0.281294	0.987528
213673	9530068E07Rik	47.862	50.889	48.684	46.536	52.295	47.883	41.795	40.751	42.095	41.873	40.153	42.948	1560.62	0.005	0.955334	1	-0.055	0.546022	0.987528
638247	9530082P21Rik	0.936	1.371	0.955	0.689	1.442	0.962	0.734	0.564	0.612	0.812	0.692	0.666	33.856	0.184	0.642176	1	-0.141	0.70382	0.987856
319720	9630028I04Rik	0.403	0.059	0.185	0.303	0	0.728	0.973	1.328	1.566	2.784	1.41	1.18	14.236	0.392	0.593655	1	0.601	0.512166	0.987528
240613	9930021J03Rik	2.019	1.803	2.717	2.046	2.298	2.493	2.248	2.164	2.045	1.891	1.593	2.393	212.883	-0.156	0.398523	1	0.029	0.872368	0.993503
194268	9930104L06Rik	1.069	1.831	1.078	1.192	1.746	1.604	2.364	2.954	2.117	2.55	3.122	2.176	110.685	0.081	0.712984	1	0.171	0.469927	0.987528
667214	9930111J21Rik1	6.276	6.494	5.674	7.771	4.028	4.772	10.448	14.62	12.135	17.829	17.261	9.683	221.791	0.226	0.409356	1	-0.21	0.460277	0.987528
245240	9930111J21Rik2	5.073	4.977	4.633	6.026	4.826	5.387	12.194	14.081	13.012	15.325	16.023	11.601	660.026	0.122	0.448964	1	0.104	0.535129	0.987528
100126243	A030001D20Rik	4.578	4.809	3.634	4.501	4.088	4.195	0.481	0.209	0.521	0.864	0.711	0.34	22.296	0.657	0.333038	1	-0.067	0.87579	0.993503
319266	A130010J15Rik	2.991	3.627	3.118	3.985	3.373	2.785	1.962	2.238	2.05	2.358	1.866	2.299	170.695	0.058	0.784792	1	0.007	0.972898	0.99646
320742	A230072C01Rik	0.945	0.583	0.947	1.259	0.566	1.195	1.672	1.453	1.78	1.562	1.606	1.722	18.254	0.01	0.982817	1	0.243	0.625353	0.987528
380977	A330009N23Rik	6.843	5.506	6.965	8.386	7.256	6.96	4.81	2.121	1.681	7.304	4.309	4.609	85.075	0.971	0.0016803	0.135707	0.173	0.547625	0.987528
215493	A3galt2	1.478	0.699	0.762	0.964	0.759	0.716	0.036	0.093	0.124	0.147	0.151	0.067	15.546	0.472	0.567335	1	-0.277	0.603332	0.987528
97159	A430005L14Rik	10.381	10.626	10.713	11.535	12.167	11.606	16.662	14.765	14.543	11.975	12.338	17.686	258.602	-0.14	0.39811	1	0.107	0.526373	0.987528
243308	A430033K04Rik	1.157	1.06	0.972	1.561	1.388	1.14	0.88	1.081	1.053	1.185	1.308	1.117	41.796	0.254	0.4211	1	0.31	0.315983	0.987528
320312	A430035B10Rik	5.408	4.899	5.866	4.561	8.523	5.699	2.326	2.527	1.568	2.456	1.584	2.196	67.672	-0.03	0.931292	1	0.147	0.640635	0.987528
320486	A430078I02Rik	0.809	0.901	1.376	0.532	1.472	0.817	1.586	1.202	0.988	1.38	1.376	1.498	31.131	0.168	0.698453	1	-0.217	0.628628	0.987528
403202	A430093F15Rik	1.252	1.69	1.261	1.399	2.813	1.815	1.18	0.41	0.655	0.728	0.718	0.936	28.777	0.099	0.841939	1	0.461	0.308424	0.987528
382036	A530010L16Rik	25.841	33.222	32.566	26.393	39.18	26.866	8.53	7.57	5.157	8.642	7.669	6.239	349.757	0.1	0.65615	1	-0.057	0.78176	0.988671
381287	A530032D15Rik	9.914	8.339	11.087	9.651	12.62	11.657	9.292	6.099	5.657	9.548	7.688	7.093	100.442	0.226	0.398063	1	0.17	0.509449	0.987528
328830	A530064D06Rik	0.662	0.471	0.528	0.321	0.61	0.715	2.436	2.527	2.716	2.777	2.562	2.938	84.853	0.11	0.670601	1	-0.082	0.798538	0.989432
319997	A630001G21Rik	3.098	1.46	1.871	2.986	2.112	2.55	10.744	8.255	8.709	6.601	7.339	10.107	152.237	-0.191	0.424453	1	0.226	0.402509	0.987528
414091	A630001O12Rik	2.18	2.603	0.68	1.11	2.077	2.001	3.988	2.654	4.414	3.662	3.228	5.848	36.707	0.193	0.691986	1	-0.152	0.768779	0.987856
320586	A630089N07Rik	1.047	0.751	0.545	1.302	0.856	0.87	1.608	2.396	1.361	1.299	2.396	1.844	38.492	0.065	0.863871	1	0.347	0.402642	0.987528
613258	A730017L22Rik	4.33	4.792	4.345	4.379	5.285	4.289	4.824	4.118	4.406	3.52	3.547	5.633	170.673	-0.084	0.689866	1	0.001	0.995428	0.999724
100504262	A730020E08Rik	1.557	1.227	1.423	1.359	1.701	1.397	0.2	0.104	0.139	0.411	0.304	0.227	23.204	1.1	0.0776005	1	0.042	0.917031	0.99426
100101457	A830035O19Rik	1.698	2.743	2.518	1.956	2.491	1.534	1.561	2.798	2.453	2.707	3.381	1.842	25.936	0.217	0.601338	1	-0.267	0.526734	0.987528
68161	A930005H10Rik	3.029	2.418	2.18	2.643	4.839	2.784	2.837	1.993	1.887	1.678	1.84	2.385	71.52	-0.171	0.599336	1	0.366	0.243317	0.987528
100503120	A930006K02Rik	2.071	0.9	1.197	2.345	3.374	0.839	2.69	2.923	2.916	1.975	3.33	3.538	26.446	0.055	0.914434	1	0.541	0.318519	0.987528
432999	A930007A09Rik	3.284	2.466	2.417	1.863	2.51	2.178	1.246	1.431	2.2	3.019	2.183	2.144	55.404	0.584	0.0878352	1	-0.363	0.275781	0.987528
77779	A930007I19Rik	3.285	2.81	3.151	3.06	2.833	3.145	9.591	7.889	8.973	7.089	7.418	9.913	206.467	-0.119	0.451981	1	-0.079	0.661305	0.987856
109202	A930024E05Rik	2.509	2.33	2.26	1.617	2.701	1.962	1.172	0.17	0.254	1.204	0.743	0.83	16.713	0.927	0.173836	1	-0.197	0.72794	0.987856
78439	A930037H05Rik	0.466	0.239	0.396	0.388	0.423	0.266	1.545	0.631	0.284	0.577	0.396	0.575	23.811	-0.491	0.344552	1	-0.064	0.907605	0.99426
433470	AA467197	16.141	12.223	18.857	13.746	25.268	19.5	45.5	31.619	33.36	32.019	26.422	43.587	302.826	-0.133	0.600247	1	0.279	0.282862	0.987528
223921	Aaas	7.028	6.508	5.819	8.576	7.162	6.813	10.323	8.212	8.727	9.445	8.864	10.633	275.397	0.094	0.5234	1	0.171	0.258451	0.987528
78894	Aacs	26.787	39.3	29.749	27.076	26.48	28.23	18.714	20.672	20.864	18.343	22.137	16.407	687.84	-0.086	0.595215	1	-0.256	0.10915	0.987528
66939	Aagab	24.182	24.675	21.759	20.324	21.406	20.996	16.357	20.017	19.701	19.129	19.287	18.078	717.79	0.012	0.926984	1	-0.216	0.0908895	0.987528
269774	Aak1	1.64	1.473	1.574	1.748	1.137	1.331	1.253	1.754	1.247	1.647	1.706	1.096	243.997	0.054	0.819856	1	-0.201	0.394086	0.987528
66273	Aamdc	2.88	1.744	2.131	2.053	2.301	2.361	4.247	2.684	2.377	3.016	3.101	4.593	78.587	0.223	0.445163	1	-0.034	0.909831	0.99426
227290	Aamp	43.855	44.515	44.533	43.861	46.51	43.587	41.052	35.818	37.127	37.051	34.897	37.55	1397.57	-0.055	0.549617	1	-0.036	0.694592	0.987856
68295	Aar2	9.208	10.501	9.326	9.708	9.715	9.428	8.233	9.105	9.519	7.918	8.098	9.492	381.557	-0.076	0.572531	1	-0.054	0.685369	0.987856
234734	Aars	22.689	26.67	23.913	24.681	19.493	24.297	13.573	16.218	16.737	15.117	16.378	12.024	1496.4	-0.095	0.593563	1	-0.137	0.436944	0.987528
224805	Aars2	6.799	7.787	7.785	7.414	5.327	5.875	3.83	5.687	7.008	5.424	6.578	4.328	224.467	-0.01	0.969092	1	-0.298	0.255633	0.987528
69684	Aarsd1	9.165	9.781	9.719	10.128	10.822	9.211	13.437	11.597	11.935	10.74	11.755	14.141	258.096	-0.014	0.927966	1	0.026	0.871323	0.993503
231326	Aasdh	2.606	2.457	2.52	2.453	2.218	2.048	2.345	3.049	2.832	2.909	3.451	3.05	167.6	0.192	0.298223	1	-0.219	0.246362	0.987528
67618	Aasdhppt	4.993	4.204	4.438	5.455	5.664	5.262	7.166	6.612	6.755	5.31	6.827	7.232	244.627	-0.084	0.598635	1	0.217	0.185463	0.987528
56321	Aatf	15.44	15.24	12.807	18.937	16.649	13.769	25.162	24.26	19.831	19.144	21.903	24.136	359.935	-0.075	0.631608	1	0.134	0.406245	0.987528
11302	Aatk	0.029	0	0.02	0.01	0.061	0.01	0.287	0.588	0.846	0.672	0.747	0.596	30.356	0.295	0.573683	1	0.532	0.586426	0.987528
382062	AB124611	4.229	2.791	2.523	4.503	4.357	3.247	40.945	36.352	35.888	23.693	31.528	43.833	332.747	-0.191	0.425744	1	0.297	0.28481	0.987528
11303	Abca1	1.366	0.284	0.452	0.733	0.242	0.184	8.36	13.922	16.885	8.664	13.959	10.74	389.217	-0.274	0.682923	1	-0.879	0.214261	0.987528
268379	Abca13	0.772	0.738	1.393	1.446	0.922	1.302	0.615	0.121	0.162	1.111	0.284	0.114	88.717	0.744	0.195241	1	0.182	0.740237	0.987856
381072	Abca17	3.406	3.553	4.196	3.345	4.533	3.906	0.483	0.762	0.445	0.745	0.588	0.371	80.575	0.014	0.969437	1	0.02	0.945224	0.996269
11305	Abca2	4.803	5.205	3.811	5.373	1.296	3.901	4.503	12.029	11.426	11.133	13.636	4.948	405.331	0.04	0.952597	1	-0.405	0.550541	0.987528
27410	Abca3	14.635	16.33	15.483	13.673	8.41	15.139	5.109	10.149	10.678	10.628	11.278	5.997	814.545	0.131	0.681862	1	-0.354	0.266051	0.987528
217265	Abca5	1.276	1.575	2.062	1.622	0.627	1.357	0.107	0.081	0.244	0.564	0.475	0.265	71.069	1.677	0.000786895	0.079579	-0.546	0.201066	0.987528
27403	Abca7	40.411	56.088	46.488	40.337	29.09	41.473	16.153	27.992	24.177	31.053	33.903	15.089	1506.1	0.226	0.437295	1	-0.379	0.191292	0.987528
217262	Abca9	0	0	0.02	0	0.071	0	0.729	3.264	2.414	1.362	3.082	1.085	49.145	-0.118	0.803384	1	1.375	0.354363	0.987528
56199	Abcb10	7.804	13.263	10.64	8.433	8.6	7.85	8.728	12.667	13.906	10.472	11.85	9.337	262.581	-0.143	0.505829	1	-0.367	0.0896171	0.987528
18671	Abcb1a	1.927	1.171	1.199	2.879	0.843	1.569	3.725	3.054	2.955	8.633	5.115	3.791	126.449	0.778	0.00652069	0.31337	0.204	0.510083	0.987528
18669	Abcb1b	1.178	0.692	0.723	1.82	0.494	0.887	4.118	5.343	5.507	6.318	7.11	5.367	123.079	0.302	0.385655	1	0.234	0.549922	0.987528
74104	Abcb6	0.688	0.881	0.46	0.427	0.376	0.571	0.966	1.809	1.735	0.741	1.369	1.683	78.035	-0.266	0.428097	1	-0.613	0.0890629	0.987528
11306	Abcb7	8.291	6.482	6.345	7.884	5.353	6.933	8.116	12.519	11.504	11.757	12.71	10.801	330.227	0.127	0.575	1	-0.106	0.644837	0.987528
74610	Abcb8	6.866	9.131	6.088	5.515	6.287	6.605	7.561	8.784	8.534	5.486	7.726	7.731	414.41	-0.258	0.108437	1	-0.301	0.062535	0.987528
56325	Abcb9	0.238	0.089	0.255	1.16	0.111	0.182	0.913	1.36	1.289	0.831	1.081	1.108	29.822	-0.268	0.68281	1	1.084	0.135932	0.987528
17250	Abcc1	16.492	19.418	18.189	16.658	13.576	16.925	10.72	15.647	15.717	13.237	15.642	10.557	1379.8	-0.085	0.671569	1	-0.231	0.247936	0.987528
224814	Abcc10	1.164	1.733	1.215	1.133	1.299	1.364	0.971	1.471	1.468	0.836	1.453	1.189	106.582	-0.178	0.436007	1	-0.144	0.522472	0.987528
76408	Abcc3	1.866	1.552	0.923	0.904	0.727	1.061	4.983	13.584	14.387	5.224	9.13	6.304	216.904	-0.656	0.0723614	1	-0.739	0.0623999	0.987528
239273	Abcc4	4.464	5.098	4.71	4.508	2.84	4.601	5.625	8.99	10.127	8.572	9.692	5.648	286.245	-0.035	0.905296	1	-0.29	0.329141	0.987528
27416	Abcc5	2.195	1.445	1.609	1.316	0.83	1.287	7.463	11.025	13.78	5.444	11.102	10.166	492.929	-0.273	0.345427	1	-0.667	0.028847	0.987528
11666	Abcd1	32.214	33.639	29.725	32.379	32.004	29.995	38.663	39.623	39.094	42.199	42.259	40.461	1164.54	0.09	0.346983	1	-0.064	0.511686	0.987528
26874	Abcd2	0.246	0.607	0.582	0.207	0.126	0.234	12.651	15.202	12.953	10.041	15.115	15.253	251.198	-0.036	0.854099	1	-1.325	0.00145626	0.238539
19299	Abcd3	8.173	6.808	7.634	7.013	5.885	7.369	12.597	17.309	19.401	10.133	17.121	17.301	443.975	-0.154	0.454313	1	-0.207	0.329983	0.987528
19300	Abcd4	2.885	3.633	3.054	3.034	3.006	2.886	2.699	3.157	3.215	2.644	2.793	3.525	132.206	-0.022	0.911726	1	-0.142	0.470148	0.987528
24015	Abce1	19.084	14.048	17.117	20.603	14.711	18.491	28.371	35.18	34.741	30.552	34.2	31.156	977.364	-0.037	0.83243	1	0.055	0.755308	0.987856
224742	Abcf1	19.607	22.901	19.796	21.522	18.351	20.741	26.549	25.82	27.375	23.612	24.843	26.321	855.51	-0.093	0.454629	1	-0.084	0.499263	0.987528
27407	Abcf2	41.455	47.471	39.198	43.411	35.502	43.374	43.815	49.417	48.056	47.028	47.706	40.485	667.278	-0.063	0.687327	1	-0.106	0.499121	0.987528
27406	Abcf3	14.88	16.998	12.731	14.176	12.698	14.146	14.774	19.481	18.411	15.322	17.75	16.918	507.819	-0.074	0.642549	1	-0.157	0.33001	0.987528
11307	Abcg1	28.665	30.34	33.866	26.106	35.592	32.67	16.925	16.908	17.408	14.293	17.179	19.939	1198.05	-0.006	0.958212	1	-0.03	0.784621	0.988671
26357	Abcg2	0.615	0.118	0.384	0.346	0.367	0.392	1.483	2.023	1.69	1.524	1.545	2.035	65.439	-0.056	0.887177	1	-0.014	0.974269	0.996715
27405	Abcg3	25.981	24.648	30.101	28.99	28.693	34.867	82.577	95.043	94.869	78.545	89.582	90.719	1368	-0.073	0.514401	1	0.152	0.19676	0.987528
213012	Abhd10	7.537	7.349	7.548	7.486	9.79	7.407	8.082	7.244	5.882	5.747	5.644	6.473	217.913	-0.239	0.181713	1	0.083	0.635233	0.987528
68758	Abhd11	4.363	3.454	3.528	4.378	4.764	3.832	9.801	9.202	8.919	6.249	7.647	11.51	231.955	-0.15	0.490191	1	0.145	0.523672	0.987528
76192	Abhd12	37.443	39.07	37.778	38.931	43.592	37.936	43.428	40.501	41.373	42.185	41.176	47.257	1126.98	0.06	0.545517	1	0.027	0.783657	0.988671
68904	Abhd13	13.602	12.606	11.939	12.72	10.577	12.687	14.153	17.015	17.094	13.817	15.755	13.458	447.503	-0.165	0.303869	1	-0.127	0.436296	0.987528
68644	Abhd14a	0.602	0.109	0.266	1.08	0.136	0.187	2.008	3.453	2.927	0.703	1.698	2.178	32.338	-0.87	0.2146	1	0.411	0.602292	0.987528
76491	Abhd14b	0.998	1.142	1.169	1.168	1.164	1.099	1.286	1.26	2.016	1.293	0.879	1.576	50.111	-0.29	0.350442	1	0.007	0.981377	0.997131
67477	Abhd15	0.346	0.356	0.265	1.144	0.635	0.312	3.757	3.836	4.603	4.291	5.295	4.562	44.328	0.201	0.586999	1	1.046	0.0505584	0.987528
193742	Abhd16a	56.669	65.063	58.444	52.306	60.078	57.538	35.371	32.203	32.729	29.257	30.086	31.115	1150.21	-0.148	0.163194	1	-0.132	0.197557	0.987528
241850	Abhd16b	2.594	5.066	6.314	3.455	5.438	4.191	0.73	0.634	0.091	0.643	1.058	0.197	27.021	0.386	0.603644	1	-0.179	0.753298	0.987856
216169	Abhd17a	24.919	26.163	22.38	26.814	30.324	25.099	33.54	29.502	31.897	27.027	28.503	34.019	534.186	-0.085	0.531502	1	0.114	0.406778	0.987528
226016	Abhd17b	15.58	11.269	13.031	15.262	14.646	14.022	16.384	14.673	15.975	15.427	14.344	16.922	388.626	-0.01	0.938869	1	0.099	0.456913	0.987528
70178	Abhd17c	16.648	23.257	10.169	17.442	13.785	16.34	17.555	25.518	23.466	17.411	12.509	22.583	257.583	-0.339	0.269284	1	-0.108	0.7274	0.987856
269423	Abhd18	1.512	1.067	1.168	1.487	0.952	1.531	1.038	2.052	1.613	1.005	1.402	1.61	125.68	-0.24	0.444144	1	0.034	0.913495	0.99426
54608	Abhd2	8.931	8.499	9.531	7.193	8.617	8.802	2.268	2.237	2.055	2.996	3.301	2.302	360.931	0.394	0.0354779	0.782937	-0.18	0.289103	0.987528
106861	Abhd3	1.565	1.567	1.769	1.3	2.379	1.563	0.099	0.432	0.258	0.204	0.252	0.657	22.348	0.472	0.457799	1	0.004	0.993937	0.999724
105501	Abhd4	23.295	26.114	20.884	20.199	22.689	21.4	22.305	21.316	23.195	17.763	20.395	24.057	833.618	-0.108	0.408445	1	-0.177	0.174552	0.987528
67469	Abhd5	7.123	7.016	7.043	6.757	6.623	5.823	9.317	11.553	11.074	8.584	8.93	12.285	231.109	-0.109	0.540321	1	-0.186	0.311414	0.987528
66082	Abhd6	6.912	6.435	7.176	8.239	8.134	6.718	6.347	2.939	3.335	8.761	5.014	5.468	148.837	0.636	0.0117867	0.442121	0.113	0.643958	0.987528
64296	Abhd8	3.195	5.292	3.495	4.947	3.418	3.211	3.105	3.071	3.374	2.238	2.776	3.235	105.986	-0.216	0.455434	1	-0.079	0.778742	0.987856
11308	Abi1	17.867	15.242	17.264	16.669	17.838	16.762	17.195	16.194	17.081	17.263	16.424	16.887	1632.03	0.005	0.960209	1	-0.019	0.840814	0.993503
329165	Abi2	3.799	3.179	3.688	3.887	2.581	4.213	3.241	3.4	4.049	4.415	4.191	3.169	417.354	0.15	0.487315	1	-0.05	0.816571	0.990893
66610	Abi3	3.436	3.45	3.402	3.585	3.377	3.197	8.128	7.88	7.694	6.756	7.611	9.448	189.891	0.002	0.988294	1	-0.064	0.730516	0.987856
230234	Abitram	7.857	6.046	6.024	6.305	6.413	8.352	9.287	10.643	10.88	9.178	11.928	8.432	336.616	-0.059	0.775515	1	0.035	0.868927	0.993503
11350	Abl1	4.129	3.332	3.37	4.039	2.299	4.001	4.374	7.58	8.043	6.138	7.797	5.639	619.056	-0.023	0.934977	1	-0.113	0.686641	0.987856
11352	Abl2	1.293	0.972	1.067	1.095	1.245	0.871	2.441	2.096	1.515	1.455	1.722	2.359	113.615	-0.111	0.674227	1	-0.105	0.702641	0.987856
226251	Ablim1	0.835	0.405	0.333	2.062	0.217	0.485	0.13	0.197	0.299	0.448	0.316	0.214	96.223	0.439	0.428817	1	0.517	0.340097	0.987528
231148	Ablim2	0.505	0.467	0.65	0.358	0.486	0.572	0.076	0.119	0.066	0.125	0.167	0.144	22.678	0.739	0.183498	1	-0.255	0.534548	0.987528
109934	Abr	6.317	6.808	6.147	8.014	4.541	7.179	8.825	14.017	14.192	12.116	15.065	10.173	1036.7	0.016	0.950162	1	0.001	0.998358	0.999898
73112	Abracl	32.237	26.719	32.896	30.912	43.607	34.236	42.626	33.867	33.273	35.29	31.746	41.021	509.859	-0.022	0.901967	1	0.2	0.254683	0.987528
70681	Abraxas1	2.636	2.033	2.477	3.434	2.807	2.336	4.626	4.994	4.45	5.125	4.889	5.22	112.954	0.113	0.588099	1	0.214	0.344413	0.987528
109359	Abraxas2	8.857	9.477	9.499	9.356	8.841	9.416	8.325	9.314	9.333	8.922	9.113	8.945	643.142	0.002	0.986852	1	-0.055	0.6357	0.987528
30946	Abt1	8.299	7.718	8.877	9.308	9.681	9.182	12.381	9.894	9.836	9.265	8.325	11.651	250.452	-0.137	0.397365	1	0.134	0.415555	0.987528
80283	Abtb1	6.44	7.083	5.347	5.929	7.071	5.721	7.091	6.349	6.099	6.451	5.586	6.549	356.206	-0.067	0.661038	1	-0.058	0.704194	0.987856
99382	Abtb2	18.981	23.288	21.371	18.154	11.287	17.506	5.189	8.598	9.639	6.446	7.974	6.184	618.707	-0.166	0.512227	1	-0.469	0.0586795	0.987528
113868	Acaa1a	17.987	19.561	18.006	17.226	20.109	17.454	23.397	20.932	20.885	18.538	20.383	22.531	878.071	-0.086	0.437489	1	-0.069	0.537686	0.987528
235674	Acaa1b	11.024	12.655	10.968	11.665	13.283	10.192	13.544	12.835	13.301	12.242	12.555	14.714	166.259	-0.007	0.969688	1	-0.03	0.866743	0.993503
52538	Acaa2	22.258	24.055	21.295	27.245	23.99	24.339	60.398	54.324	56.268	48.506	47.034	57.285	461.145	-0.162	0.205727	1	0.113	0.411478	0.987528
107476	Acaca	1.329	1.029	1.095	1.111	1.098	1.41	1.395	1.823	1.933	1.58	1.959	1.41	142.401	-0.052	0.827334	1	0.019	0.937326	0.996269
71985	Acad10	0.808	1.187	1.57	1.457	0.692	1.034	0.743	1.594	1.55	1.026	1.413	1.425	57.07	0.006	0.987564	1	-0.133	0.737395	0.987856
102632	Acad11	3.61	3.357	3.25	4.188	2.999	4.168	4.099	4.62	5.276	5.628	5.686	3.87	144.412	0.116	0.636987	1	0.11	0.660952	0.987856
338350	Acad12	1.249	1.041	1.203	0.951	1.134	1.203	1.299	2.484	1.961	1.015	1.999	1.693	60.341	-0.292	0.334332	1	-0.154	0.627318	0.987528
66948	Acad8	5.053	4.805	4.933	5.041	4.615	4.504	8.192	7.643	8.169	6.289	6.905	8.917	282.818	-0.124	0.410985	1	-0.109	0.490632	0.987528
229211	Acad9	9.161	10.151	8.809	9.212	9.098	9.198	8.775	8.227	7.625	9.152	8.35	7.88	516.817	0.046	0.713648	1	-0.076	0.543315	0.987528
11363	Acadl	105.287	100.278	104.027	97.2	116.994	107.948	72.819	55.238	56.768	68.769	57.65	69.182	1020.54	0.087	0.522148	1	0.013	0.922767	0.99426
11364	Acadm	16.423	17.222	16.305	13.651	14.827	16.148	17.072	15.918	15.319	15.511	14.314	17.32	613.4	-0.036	0.767312	1	-0.211	0.0865791	0.987528
11409	Acads	12.759	13.94	12.628	12.629	11.946	12.392	19.075	18.047	20.1	10.732	13.014	18.124	264.271	-0.465	0.00753956	0.35074	-0.136	0.441505	0.987528
66885	Acadsb	8.464	8.44	8.209	7.532	6.904	8.816	7.957	9.602	10.01	8.476	8.518	6.384	531.351	-0.232	0.207408	1	-0.155	0.401687	0.987528
11370	Acadvl	19.083	22.088	18.968	18.442	19.021	17.781	15.666	15.007	15.469	14.572	14.856	14.863	493.867	-0.058	0.628273	1	-0.168	0.152264	0.987528
216859	Acap1	5.638	4.539	4.329	8.554	4.373	4.475	5.702	3.396	4.217	9.608	6.069	3.99	204.452	0.526	0.0237951	0.648096	0.157	0.498594	0.987528
78618	Acap2	10.047	8.654	9.717	10.384	7.571	9.799	9.396	14.281	14.704	12.336	14.513	10.541	918.046	-0.032	0.883106	1	-0.076	0.726517	0.987856
140500	Acap3	3.774	6.204	4.494	4.401	3.053	4.101	2.87	4.064	5.177	3.605	4.343	3.094	254.461	-0.119	0.664024	1	-0.337	0.216345	0.987528
110446	Acat1	21.464	19.402	18.063	22.044	23.577	19.471	34.542	31.757	30.405	29.604	27.918	31.834	647.929	-0.111	0.332133	1	0.096	0.414811	0.987528
110460	Acat2	8.886	12.147	9.972	10.29	12.005	8.137	8.673	10.957	9.574	9.655	11.1	10.918	277.983	0.12	0.453089	1	-0.074	0.642896	0.987528
224530	Acat3	2.906	4.292	2.901	3.358	4.151	2.804	2.864	3.219	3.126	3.451	3.674	3.59	74.533	0.218	0.382104	1	-0.015	0.950673	0.996269
170760	Acbd3	22.124	20.729	21.163	21.481	18.831	21.341	17.83	21.781	21.071	19.81	20.588	19.615	855.68	-0.015	0.907754	1	-0.099	0.457965	0.987528
67131	Acbd4	2.221	2.359	1.858	1.819	1.987	1.689	1.669	2.119	1.733	2.077	2.117	2.261	99.349	0.228	0.283822	1	-0.274	0.195424	0.987528
74159	Acbd5	6.113	5.41	5.637	5.308	5.274	5.552	3.461	3.922	4.179	3.914	4.198	3.909	644.039	0.057	0.660387	1	-0.135	0.290199	0.987528
72482	Acbd6	4.083	4.447	3.804	4.51	4.882	4.44	4.881	3.831	4.037	3.398	3.803	4.523	205.173	-0.118	0.501628	1	0.117	0.499809	0.987528
329470	Accs	1.606	1.87	1.648	1.748	1.496	1.423	2.383	2.786	2.319	1.674	1.826	2.509	123.533	-0.323	0.142521	1	-0.175	0.440509	0.987528
497652	Acd	9.283	9.988	9.126	10.217	10.159	8.982	13.005	9.707	10.535	9.497	9.443	10.661	358.832	-0.16	0.269862	1	-0.002	0.991468	0.999451
11421	Ace	0.091	0.047	0.073	0.167	0.116	0	0.792	0.997	0.995	1.488	1.593	0.877	23.865	0.428	0.401179	1	0.3	0.712166	0.987856
70008	Ace2	8.643	12.077	11.707	7.012	7.698	8.886	0.936	0.222	0.332	0.612	0.864	0.362	129.714	0.359	0.452312	1	-0.505	0.166054	0.987528
66190	Acer3	4.64	3.73	4.097	4.622	5.338	4.839	13.165	13.669	14.697	10.568	12.515	15.174	815.236	-0.126	0.356265	1	0.197	0.172652	0.987528
56215	Acin1	6.346	7.06	6.834	6.827	7.137	7.192	6.718	5.893	5.602	5.475	5.706	5.575	676.857	-0.116	0.318591	1	0.018	0.875178	0.993503
104112	Acly	40.846	47.677	41.172	40.91	32.302	40.796	44.577	59.586	60.06	52.687	57.162	48.726	2285.28	-0.045	0.79106	1	-0.224	0.186448	0.987528
11428	Aco1	37.846	45.199	38.324	35.027	30.418	36.336	28.365	38.776	37.234	30.299	35.735	31.145	1042.55	-0.098	0.530154	1	-0.289	0.0632345	0.987528
11429	Aco2	30.04	33.278	30.919	31.225	32.392	30.735	41.95	42.417	40.305	36.934	39.245	40.862	1296.74	-0.09	0.298741	1	-0.044	0.619607	0.987528
16365	Acod1	6.377	0.12	1.445	0.738	0.376	0.678	18.14	19.507	21.422	13.347	15.873	23.591	154.608	-0.181	0.842115	1	-1.801	0.061115	0.987528
26897	Acot1	1.935	1.706	1.512	1.956	1.936	1.854	0.607	0.369	0.368	0.686	0.436	0.429	41.869	0.216	0.581304	1	0.12	0.690899	0.987856
64833	Acot10	10.483	9.751	9.865	8.085	10.638	9.26	6.866	7.014	7.938	7.427	7.332	8.871	78.579	0.112	0.64097	1	-0.16	0.485754	0.987528
329910	Acot11	2.551	3.06	3.287	3.273	1.855	2.957	1.334	2.478	2.455	3.036	2.845	2.189	139.946	0.378	0.232006	1	-0.173	0.579011	0.987528
66834	Acot13	48.562	44.662	46.465	41.417	54.631	43.734	59.44	45.364	45.077	37.438	41.067	61.753	243.277	-0.105	0.619111	1	-0.048	0.819961	0.991359
171210	Acot2	12.229	7.974	9.456	10.804	11.661	9.205	5.311	2.931	3.655	5.545	4.134	5.174	95.761	0.343	0.188119	1	0.069	0.766234	0.987856
70025	Acot7	31.708	31.516	32.086	30.457	36.409	32.451	36.043	27.097	27.276	39.029	30.8	37.632	647.009	0.255	0.0838441	1	0.014	0.926722	0.99426
170789	Acot8	12.54	11.495	11.359	11.653	12.154	11.093	12.456	10.086	9.8	10.116	9.555	12.735	202.637	0.007	0.969406	1	-0.067	0.69193	0.987856
56360	Acot9	43.918	43.342	44.999	44.283	49.33	43.665	40.114	33.017	33.647	32.17	32.435	38.464	700.717	-0.049	0.689013	1	0.006	0.957821	0.996269
11430	Acox1	20.673	17.628	17.599	17.801	16.696	19.464	14.332	17.515	19.449	14.152	16.864	15.652	642.738	-0.134	0.398675	1	-0.1	0.526832	0.987528
80911	Acox3	18.599	17.311	18.796	18.153	16.547	18.673	12.974	12.782	14.837	13.737	13.394	13.102	1187.24	-0.008	0.939863	1	-0.082	0.457679	0.987528
11431	Acp1	4.527	4.092	4.063	4.14	5.165	4.586	5.989	5.457	5.399	5.396	4.595	5.954	204.64	-0.081	0.633089	1	0.083	0.63135	0.987528
11432	Acp2	10.241	10.402	10.248	9.891	8.993	9.738	38.721	41.918	41.379	33.146	38.246	43.571	1617.47	-0.091	0.392919	1	-0.154	0.173646	0.987528
11433	Acp5	20.423	12.589	15.086	24.396	15.896	18.359	78.268	75.872	77.635	66.17	72.676	85.373	909.508	-0.048	0.783585	1	0.245	0.177366	0.987528
66659	Acp6	7.028	9.108	7.811	6.699	8.615	7.304	7.508	8.547	8.298	7.413	6.771	7.645	287.573	-0.154	0.322427	1	-0.131	0.398	0.987528
54137	Acrbp	0.976	1.087	1.339	1.312	1.67	1.257	0.949	0.455	0.369	0.639	1.272	0.71	33.644	0.58	0.205441	1	0.248	0.560627	0.987528
78625	Acsbg3	0.649	0.286	0.349	0.146	0.059	0.098	2.181	1.701	1.697	1.436	1.513	2.27	19.894	-0.086	0.852239	1	-2.095	0.00702132	0.659101
264895	Acsf2	6.812	7.043	6.091	6.164	5.96	6.297	5.464	6.465	6.769	4.53	5.318	5.896	144.877	-0.251	0.188229	1	-0.161	0.390746	0.987528
257633	Acsf3	23.58	23.518	18.874	19.926	16.086	19.068	8.364	7.386	7.525	4.689	5.786	6.377	331.921	-0.461	0.012476	0.45299	-0.305	0.0680272	0.987528
14081	Acsl1	10.65	9.628	9.227	8.961	8.126	9.343	9.662	10.044	10.718	9.855	9.176	9.068	727.691	-0.115	0.363717	1	-0.204	0.108368	0.987528
74205	Acsl3	0.832	1.466	1.863	1.199	1.647	1.227	2.924	4.31	4.325	2.681	3.393	4.087	94.641	-0.185	0.432731	1	-0.041	0.878641	0.993503
50790	Acsl4	31.887	27.546	31.228	29.67	25.911	30.82	14.698	21.417	20.137	21.66	22.206	17.025	930.614	0.118	0.535313	1	-0.113	0.548508	0.987528
433256	Acsl5	37.729	39.014	38.732	40.542	40.582	36.338	47.527	47.174	47.296	45.221	47.811	50.284	1432.41	0.014	0.87945	1	-0.022	0.805738	0.989432
68738	Acss1	7.163	6.344	5.528	10.077	4.697	5.196	14.776	21.035	23.486	17.377	20.747	21.298	381.513	-0.01	0.972682	1	0.011	0.970375	0.996269
60525	Acss2	3.527	4.967	3.635	3.818	3.317	3.948	1.964	2.303	2.325	2.05	2.359	2.237	214.712	0.012	0.952883	1	-0.161	0.393968	0.987528
11459	Acta1	5.895	5.033	6.008	5.569	7.951	5.686	5.785	4.609	4.285	5.45	4.688	5.349	50.176	0.084	0.782751	1	0.128	0.664927	0.987856
11461	Actb	81.403	78.786	86.117	83.077	105.191	85.19	91.864	73.416	72.627	86.811	73.077	85.253	2795.54	0.049	0.719063	1	0.104	0.442088	0.987528
11465	Actg1	30.498	28.848	31.83	30.781	38.139	32.116	31.772	25.004	25.67	31.308	25.882	29.774	1109.91	0.082	0.549195	1	0.102	0.451528	0.987528
56456	Actl6a	16.565	17.178	16.139	17.723	19.428	16.516	21.065	18.983	19.202	19.829	18.356	20.337	466.844	-0.016	0.895125	1	0.056	0.640774	0.987528
109711	Actn1	38.834	38.702	40.964	36.679	38.881	38.328	13.781	11.161	11.973	19.098	15.27	11.977	1113.3	0.328	0.0503059	0.907086	-0.104	0.52282	0.987528
60595	Actn4	34.271	39.981	36.886	34.278	28.087	34.656	30.25	34.365	35.949	31.947	34.51	29.31	1679.91	-0.066	0.655447	1	-0.237	0.109546	0.987528
56444	Actr10	12.762	11.759	12.245	12.513	15.934	12.849	15.352	12.687	13.159	12.426	12.529	14.369	650.885	-0.065	0.630905	1	0.118	0.379865	0.987528
54130	Actr1a	28.325	31.75	28.249	26.193	28.168	28.301	26.118	24.204	24.669	23.808	23.77	24.513	1309.75	-0.055	0.581039	1	-0.142	0.151625	0.987528
226977	Actr1b	19.095	18.659	17.757	18.707	14.971	15.782	20.586	21.539	21.345	24.261	22.145	18.517	633.594	0.027	0.853189	1	-0.214	0.140708	0.987528
66713	Actr2	65.925	60.637	67.966	63.491	70.989	68.732	65.798	64.612	64.067	69.206	63.742	66.407	2197.05	0.038	0.699106	1	0.017	0.861468	0.993503
74117	Actr3	42.007	40.221	43.845	43.332	49.482	43.931	47.89	42.636	42.071	48.104	42.006	46.441	2241.5	0.045	0.666235	1	0.071	0.500281	0.987528
109275	Actr5	10.287	12.686	9.977	10.22	9.291	10.091	11.414	9.083	8.437	10.423	9.708	8.018	317.912	-0.033	0.846954	1	-0.196	0.253463	0.987528
67019	Actr6	9.096	6.061	7.477	9.98	9.298	6.628	9.28	9.596	9.869	8.98	8.705	11.193	142.499	0.002	0.993624	1	0.151	0.507637	0.987528
56249	Actr8	17.896	20.583	17.038	17.801	20.092	17.998	13.064	13.072	13.138	13.464	13.118	14.616	479.627	0.069	0.58551	1	-0.037	0.762024	0.987856
11477	Acvr1	1.671	1.764	1.89	0.648	2.089	1.298	1.406	0.853	0.69	0.354	0.695	1.203	50.225	-0.491	0.312499	1	-0.516	0.267867	0.987528
11479	Acvr1b	0.973	1.464	1.529	1.717	2.185	1.245	3.52	2.877	1.926	1.809	2.551	3.126	53.788	-0.151	0.66791	1	0.317	0.392949	0.987528
11480	Acvr2a	3.384	2.615	3.119	3.736	2.742	3.111	7.615	6.97	8.235	9.105	8.69	7.053	207.671	0.124	0.502686	1	0.028	0.890099	0.993503
11481	Acvr2b	1.103	1.752	1.48	1.318	1.448	1.268	0.907	0.972	0.734	0.746	0.46	0.6	38.832	-0.532	0.159283	1	-0.148	0.661488	0.987856
11482	Acvrl1	16.941	19.134	19.408	16.243	20.14	19.019	15.522	15.575	18.443	11.568	15.602	17.927	633.737	-0.148	0.225328	1	-0.052	0.666082	0.987856
109652	Acy1	0.439	0.18	0.094	0.646	0.15	0.062	7.585	7.91	8.107	4.169	6.621	8.593	113.059	-0.236	0.647388	1	0.165	0.804759	0.989432
71670	Acy3	1.07	1.263	0.936	0.625	0.814	0.877	1.674	1.662	1.534	0.639	0.808	1.58	25.63	-0.731	0.0856464	1	-0.564	0.202993	0.987528
66204	Acyp1	2.287	0.692	1.517	2.052	1.814	1.064	4.058	3.245	2.815	2.335	3.019	3.678	31.801	-0.126	0.77075	1	0.112	0.811736	0.990182
11486	Ada	7.831	6.426	5.169	7.632	6.363	6.738	10.921	10.244	12.702	13.005	11.725	14.321	118.339	0.202	0.34352	1	0.048	0.834906	0.993244
75894	Adal	0.821	0.586	0.661	0.779	0.644	0.697	1.678	2.331	1.92	1.583	2.023	1.948	103.113	-0.096	0.685513	1	-0.006	0.980961	0.997131
11487	Adam10	36.518	38.987	38.745	34.525	22.996	33.947	41.266	53.513	58.542	48.388	50.325	45.83	1546.17	-0.077	0.68027	1	-0.368	0.0506947	0.987528
11488	Adam11	5.105	3.351	3.862	6.704	3.71	4.365	10.188	5.707	4.384	16.502	10.825	7.041	382.689	0.782	0.000146353	0.0225718	0.195	0.358397	0.987528
11490	Adam15	2.429	3.238	2.912	2.228	1.668	2.485	12.266	15.088	15.97	8.561	12.56	14.219	495.536	-0.31	0.0741601	1	-0.458	0.0174553	0.982618
11491	Adam17	22.475	21.946	22.152	21.654	19.276	23.66	28.373	34.796	36.366	32.636	34.456	31.553	2001.99	-0.007	0.957833	1	-0.09	0.518509	0.987528
11492	Adam19	72.366	81.417	78.674	66.006	58.966	74.115	14.725	23.066	18.14	18.43	24.352	10.263	2008.86	-0.086	0.734473	1	-0.251	0.316448	0.987528
11495	Adam2	2.271	1.723	2.381	2.047	2.568	2.222	2.936	2.665	2.885	2.481	2.427	3.018	41.3	-0.101	0.741117	1	0.055	0.860852	0.993503
11496	Adam22	4.497	4.004	5.019	5.068	4.306	5.013	1.892	2.407	2.325	6.399	4.311	2.035	346.247	0.9	0.00494262	0.271145	0.039	0.900758	0.994028
23792	Adam23	25.322	25.233	26.76	25.755	27.538	26.247	12.762	7.471	6.594	20.726	13.194	8.84	1573.26	0.675	0.00454465	0.259592	-0.008	0.971287	0.996269
11501	Adam8	107.606	112.674	117.318	108.09	119.642	114.49	60.422	55.398	56.35	72.864	60.651	57.893	3315.95	0.156	0.210716	1	-0.028	0.822222	0.992057
11502	Adam9	22.181	22.902	25.57	21.519	16.37	23.153	27.784	38.68	40.788	31.359	35.031	32.194	1080.92	-0.109	0.533925	1	-0.253	0.153376	0.987528
58860	Adamdec1	6.221	0.194	1.62	1.388	0.645	1.722	20.469	26.29	25.047	27.035	28.394	32.998	203.855	0.248	0.768436	1	-0.832	0.343304	0.987528
224697	Adamts10	1.62	0.757	0.667	1.825	0.878	1.131	2.563	2.879	2.839	3.026	3.508	1.869	168.261	-0.026	0.935344	1	0.33	0.315664	0.987528
237360	Adamts14	0.285	0.107	0.278	0.3	0.133	0.164	0.625	0.842	0.786	0.739	0.687	0.885	16.852	0.007	0.988096	1	-0.188	0.761889	0.987856
229595	Adamtsl4	4.667	9.403	6.374	5.448	6.441	6.483	4.459	7.355	7.451	5.519	6.412	7.007	216.385	-0.001	0.996794	1	-0.162	0.443579	0.987528
231821	Adap1	50.984	79.344	48.293	45.897	54.685	51.73	37.563	36.252	34.184	35.982	29.821	35.506	1146.04	-0.084	0.64809	1	-0.263	0.147524	0.987528
216991	Adap2	19.08	20.374	21.916	20.997	21.94	18.245	57.149	56.466	58.111	41.011	54.103	60.252	457.362	-0.154	0.282021	1	-0.048	0.755245	0.987856
56417	Adar	35.291	39.767	37.442	32.631	25.747	35.838	14.874	23.393	23.029	24.914	25.682	17.246	1373.63	0.16	0.482626	1	-0.293	0.196227	0.987528
30947	Adat1	1.024	0.588	0.97	1.045	0.464	1.174	1.417	1.863	1.796	0.821	1.966	1.166	35.772	-0.35	0.448163	1	0.017	0.971951	0.996288
66757	Adat2	2.512	1.076	1.911	2.312	3.091	1.986	4.546	2.963	3.504	3.764	2.456	5.008	25.147	0.019	0.965229	1	0.427	0.3596	0.987528
72113	Adck1	4.257	6.076	3.8	6.072	4.866	4.528	6.309	7.379	7.667	5.013	7.158	7.086	272.292	-0.158	0.463768	1	0.108	0.622184	0.987528
57869	Adck2	10.871	11.631	11.153	10.736	10.665	10.293	10.183	8.711	9.154	9.342	10.322	9.916	421.325	0.081	0.516204	1	-0.133	0.276133	0.987528
268822	Adck5	4.789	6.541	5.608	4.982	4.816	4.61	3.629	4.405	3.599	2.336	3.474	3.19	228.445	-0.375	0.0338238	0.771002	-0.263	0.117216	0.987528
104110	Adcy4	1.116	0.892	0.799	0.869	0.663	1.045	0.598	0.672	0.843	0.461	0.864	0.706	34.981	-0.052	0.895523	1	-0.176	0.642978	0.987528
11512	Adcy6	20.631	26.991	25.502	20.39	24.327	22.274	4.675	4.791	2.754	5.735	6.215	3.381	1147.07	0.334	0.128423	1	-0.175	0.408987	0.987528
11513	Adcy7	8.951	8.041	9.029	12.018	8.207	9.29	18.578	20.624	19.34	20.053	20.382	17.68	951.544	-0.013	0.932974	1	0.131	0.413155	0.987528
11518	Add1	27.428	29.743	27.091	26.642	23.784	26.684	17.882	20.077	20.593	22.366	21.147	17.386	1789.62	0.057	0.69841	1	-0.172	0.239605	0.987528
27360	Add3	6.175	5.28	5.147	6.017	4.533	5.391	5.831	5.12	5.13	8.244	6.103	4.494	505.882	0.209	0.249312	1	-0.103	0.570775	0.987528
215772	Adgb	0.093	0.115	0.18	0.196	0.12	0.138	0.518	0.802	0.937	0.671	0.723	0.489	20.025	-0.24	0.613919	1	0.211	0.733401	0.987856
78560	Adgra2	0.621	0.441	0.778	0.684	1.025	1.434	0.642	0.62	0.433	1.687	1.554	0.337	52.53	1.066	0.048195	0.892529	0.741	0.16852	0.987528
13733	Adgre1	4.013	1.746	2.238	3.531	1.734	2.196	37.567	36.169	32.617	55.111	42.151	38.766	497.903	0.327	0.107312	1	-0.126	0.616983	0.987528
52614	Adgre4	3.473	0.542	1.7	2.589	0.903	1.946	77.904	71.025	72.797	67.198	62.815	80.414	748.726	-0.088	0.847778	1	-0.022	0.964946	0.996269
26364	Adgre5	34.029	30.389	32.386	39.473	37.561	36.072	55.918	52.713	53.348	56.049	52.622	54.72	1622.15	0.014	0.86886	1	0.179	0.035668	0.987528
381628	Adgrf3	1.856	2.488	2.34	2.249	3.573	3.104	3.212	2.157	3.376	3.951	2.633	3.171	63.793	0.168	0.597679	1	0.364	0.258909	0.987528
54672	Adgrg3	0.232	0.167	0.125	0.463	0.06	0.049	0.56	0.802	0.437	0.575	0.757	0.687	15.847	0.21	0.746482	1	-0.07	0.92653	0.99426
382045	Adgrg5	20.561	19.823	19.09	27.09	18.853	21.034	29.304	28.074	28.996	50.891	40.715	30.584	670.569	0.482	0.00668203	0.319802	0.114	0.527024	0.987528
215798	Adgrg6	12.531	12.664	12.784	11.824	10.403	11.375	4.679	5.43	4.749	10.798	7.568	4.596	743.906	0.596	0.0129469	0.459339	-0.224	0.343211	0.987528
330814	Adgrl1	0.228	0.203	0.379	0.273	0.386	0.241	0.163	0.098	0.011	0.27	0.148	0.035	17.867	0.778	0.317082	1	-0.032	0.963886	0.996269
319387	Adgrl3	0.027	0.005	0.086	0.112	0.027	0.084	1.185	1.298	1.084	2.199	1.533	1.065	122.285	0.403	0.410461	1	0.913	0.147511	0.987528
11532	Adh5	32.057	29.336	29.353	32.315	36.904	30.343	41.994	35.055	34.347	34.951	33.531	41.411	722.07	-0.015	0.904947	1	0.086	0.508432	0.987528
76187	Adhfe1	0.12	0	0	0.127	0	0	1.198	1.798	1.794	0.895	1.504	1.405	21.866	-0.344	0.686416	1	0.063	0.964447	0.996269
104923	Adi1	13.855	12.572	11.668	12.584	13.069	10.398	17.538	17.444	18.613	16.332	15.631	20.923	259.218	-0.023	0.890664	1	-0.128	0.460754	0.987528
11450	Adipoq	1.151	1.479	2.163	2.32	2.955	2.122	0.579	0.101	0.101	1.07	0.782	0.656	12.29	1.774	0.0338763	0.771002	0.556	0.366674	0.987528
72674	Adipor1	23.385	22.895	23.412	24.513	26.902	23.159	32.088	28.36	31.206	28.266	27.868	34.759	1257.71	-0.014	0.900191	1	0.051	0.648845	0.987528
68465	Adipor2	12.713	13.878	13.021	12.097	17.39	13.536	6.79	5.009	4.365	4.666	4.74	5.964	530.949	-0.066	0.732006	1	0.066	0.721224	0.987856
11534	Adk	3.428	2.9	2.622	3.414	2.998	2.781	3.44	2.719	3.364	2.595	3.001	3.628	183.594	-0.04	0.838574	1	-0.008	0.966961	0.996269
11535	Adm	10.427	7.862	9.519	10.327	10.82	11.172	16.878	10.387	10.636	20.793	15.865	17.618	131.841	0.538	0.00851516	0.359049	0.183	0.393904	0.987528
240442	Adnp2	11.206	14.134	10.292	10.24	7.31	12.391	7.129	8.828	8.905	7.668	8.932	6.522	282	-0.1	0.682096	1	-0.283	0.240592	0.987528
211488	Ado	11.548	10.869	9.98	12.11	11.582	10.964	22.177	22.098	25.782	17.657	17.685	25.387	441.348	-0.216	0.169867	1	0.049	0.765407	0.987856
11540	Adora2a	37.692	44.428	42.932	42.777	46.919	47.947	25.135	19.683	18.253	25.146	26.056	19.58	819.228	0.172	0.30149	1	0.093	0.568288	0.987528
11541	Adora2b	1.913	0.598	1.876	2.799	1.495	2.805	16.256	15.785	17.141	11.55	14.253	19.327	94.652	-0.142	0.640129	1	0.674	0.0863896	0.987528
72141	Adpgk	5.122	3.88	4.431	6.001	5.335	5.727	4.698	5.012	4.611	4.716	6.179	5.674	460.627	0.211	0.180959	1	0.301	0.0561107	0.987528
11544	Adprh	41.353	41.745	39.105	40.615	49.686	38.001	46.004	41.186	39.938	36.498	35.518	44.944	846.416	-0.119	0.383907	1	0.019	0.886868	0.993503
66358	Adprm	13.251	14	13.731	13.552	15.13	13.93	13.979	13.44	13.131	11.022	12.871	15.474	371.163	-0.048	0.722226	1	0.008	0.950649	0.996269
100206	Adprs	17.524	21.102	17.229	16.404	17.977	16.047	17.298	18.84	17.558	14.883	17.118	18.737	430.241	-0.083	0.51487	1	-0.192	0.131302	0.987528
11555	Adrb2	31.993	25.019	31.671	34.1	36.751	36.81	43.175	31.895	38.637	40.377	33.947	41.009	448.126	0.026	0.841215	1	0.242	0.0698754	0.987528
56436	Adrm1	14.819	16.972	15.51	14.186	15.07	14.55	12.007	10.852	11.409	11.034	10.658	11.925	606.936	-0.027	0.818971	1	-0.158	0.166698	0.987528
11564	Adsl	11.877	11.692	10.747	11.054	12.737	10.146	15.698	14.635	15.086	12.536	14.044	14.175	554.007	-0.156	0.184334	1	-0.067	0.576104	0.987528
11566	Adss	17.222	14.486	16.334	19.263	18.183	17.731	18.349	16.52	17.523	16.946	16.704	17.777	629.304	-0.024	0.817863	1	0.155	0.136675	0.987528
11565	Adssl1	2.428	1.488	2.207	2.652	1.259	2.166	16.17	11.654	15.487	10.538	11.527	14.841	147.394	-0.214	0.326829	1	-0.053	0.847994	0.993503
11569	Aebp2	26.615	25.742	27.281	25.395	25.427	25.731	19.967	17.843	16.771	26.232	20.776	18.226	2017.41	0.257	0.0617768	0.982852	-0.104	0.448878	0.987528
68048	Aen	1.301	1.902	1.195	1.916	1.856	1.249	3.034	3.88	3.357	2.635	3.273	3.013	148.748	-0.203	0.326314	1	0.156	0.484503	0.987528
70292	Afap1	10.774	12.937	11.371	10.744	8.815	10.142	1.408	2.252	2.123	1.195	1.932	1.522	341.33	-0.316	0.165308	1	-0.267	0.176148	0.987528
17356	Afdn	3.344	2.422	2.694	2.511	2.786	2.762	1.852	1.29	0.959	3.169	2.033	1.493	257.983	0.707	0.00344222	0.219961	-0.085	0.717746	0.987856
17355	Aff1	15.4	14.111	15.956	16.033	11.726	12.977	8.27	11.805	8.923	11.229	12.56	7.914	719.756	0.122	0.564031	1	-0.206	0.324923	0.987528
16764	Aff3	10.547	11.939	7.841	9.105	7.982	7.915	0.312	0.203	0.389	0.801	0.428	0.147	274.567	0.518	0.197979	1	-0.315	0.306143	0.987528
93736	Aff4	9.475	7.889	9.214	9.494	8.211	9.805	8.545	8.266	8.197	9.313	9.169	7.514	834.426	0.059	0.67689	1	0.006	0.964024	0.996269
215951	Afg1l	2.376	2.162	2.677	2.458	2.45	2.996	3.101	5.391	4.93	3.091	3.734	4.747	77.593	-0.219	0.39089	1	0.084	0.755554	0.987856
114896	Afg3l1	22.142	25.683	21.429	24.311	21.24	22.965	21.756	24.606	22.967	19.173	20.958	20.664	750	-0.189	0.141023	1	-0.055	0.664729	0.987856
69597	Afg3l2	12.602	13.824	12.959	13.389	10.665	12.581	18.165	18.494	21.261	15.815	15.488	15.782	534.446	-0.297	0.0353948	0.782589	-0.151	0.292672	0.987528
71562	Afmid	2.771	2.08	2.291	2.799	2.682	2.341	4.855	3.735	4.785	3.081	4.06	5.135	138.682	-0.121	0.588763	1	0.088	0.70962	0.987856
216549	Aftph	24.312	25.524	26.765	23.968	24.468	26.485	13.342	11.793	12.382	15.508	14.022	12.058	1671.11	0.154	0.255868	1	-0.078	0.55554	0.987528
11593	Aga	9.947	10.227	12.202	10.077	13.24	10.483	22.297	21.025	21.526	15.255	19.652	24.153	272.657	-0.151	0.368462	1	0.014	0.938991	0.996269
347722	Agap1	7.093	9.017	7.513	6.23	5.147	6.962	1.352	1.423	1.478	2.252	1.732	1.047	564.983	0.23	0.372344	1	-0.406	0.100304	0.987528
213990	Agap3	8.769	14.278	7.797	8.064	6.387	9.671	6.544	11.803	12.438	6.801	6.739	7.782	398.635	-0.5	0.0680778	1	-0.379	0.165078	0.987528
231093	Agbl5	0.954	1.147	0.803	1.197	0.576	0.982	0.86	0.856	1.059	1.24	1.243	0.995	78.403	0.323	0.304603	1	-0.129	0.68387	0.987856
15463	Agfg1	13.053	12.693	13.853	13.426	11.808	13.256	9.886	10.467	9.993	10.556	10.408	10.717	961.834	0.062	0.571755	1	-0.086	0.426647	0.987528
231801	Agfg2	4.731	5.354	5.036	4.91	4.475	4.133	5.081	4.83	4.602	3.756	4.698	5.507	208.073	-0.059	0.740296	1	-0.205	0.247579	0.987528
66549	Aggf1	28.564	28.123	26.972	28.133	23.425	29.166	25.019	27.488	29.51	26.726	28.228	27.026	698.676	0.001	0.992132	1	-0.098	0.478127	0.987528
69923	Agk	1.585	1.151	1.424	1.54	1.57	1.543	2.805	3.106	2.649	2.883	2.512	2.629	110.864	-0.097	0.636553	1	0.118	0.596157	0.987528
77559	Agl	3.006	2.383	2.606	2.357	1.577	2.37	2.06	3.605	2.942	2.931	3.16	2.015	304.052	-0.091	0.738342	1	-0.379	0.166353	0.987528
236511	Ago1	2.616	2.675	2.589	2.875	5.018	3.005	3.032	1.865	1.645	1.585	2.324	2.327	162.202	-0.063	0.821023	1	0.394	0.150045	0.987528
239528	Ago2	5.431	4.712	4.968	5.689	5.332	5.52	7.446	6.449	6.389	5.922	5.813	7.287	498.256	-0.092	0.44999	1	0.085	0.491851	0.987528
214150	Ago3	5.067	4.329	4.485	3.547	3.57	3.693	2.939	3.693	3.417	2.627	3.647	3.047	378.73	-0.111	0.499501	1	-0.408	0.0111669	0.84332
76850	Ago4	4.704	4.193	3.731	4.585	2.77	4.116	3.489	3.937	3.77	4.495	4.182	2.458	163.144	-0.03	0.909666	1	-0.177	0.504365	0.987528
55979	Agpat1	10.829	11.469	11.513	10.358	15.299	12.308	12.302	11.217	9.733	9.32	12.045	12.161	480.449	0.006	0.971254	1	0.108	0.484902	0.987528
67512	Agpat2	2.189	2.193	1.688	3.542	2.594	2.129	17.132	15.243	17.909	9.882	11.851	15.472	135.155	-0.436	0.068797	1	0.396	0.179561	0.987528
28169	Agpat3	14.545	15.405	14.487	15.718	14.934	15.492	3.793	5.255	4.596	3.466	4.902	4.256	692.666	-0.114	0.4573	1	0.014	0.921323	0.99426
68262	Agpat4	10.444	7.782	9.037	9.517	9.933	10.25	13.978	10.863	10.75	12.53	8.712	11.849	224.005	-0.108	0.522188	1	0.088	0.60732	0.987528
52123	Agpat5	3.821	2.844	3.236	3.908	4.243	3.595	8.825	9.648	9.933	6.031	8.094	10.549	477.615	-0.219	0.242148	1	0.198	0.308642	0.987528
228061	Agps	17.002	14.639	16.318	16.543	11.721	16.21	19.797	29.404	33.031	26.48	29.651	23.784	1327.06	-0.03	0.888595	1	-0.154	0.472043	0.987528
11603	Agrn	5.147	6.708	5.529	5.058	3.928	5.056	3.019	3.793	3.407	4.092	5.25	1.344	364.767	0.002	0.995057	1	-0.321	0.348613	0.987528
67269	Agtpbp1	3.514	3.986	4.207	3.866	3.226	3.937	2.626	3.558	3.501	2.974	3.365	2.541	466.551	-0.116	0.535985	1	-0.123	0.508659	0.987528
11610	Agtrap	26.579	28.665	21.551	25.844	22.324	23.299	21.236	22.074	21.84	18.725	20.144	21.293	588.628	-0.115	0.420647	1	-0.145	0.304646	0.987528
226747	Ahctf1	10.851	9.965	11.346	11.122	7.318	11.575	6.2	8.81	10.648	10.855	10.651	6.481	797.707	0.141	0.598786	1	-0.148	0.579838	0.987528
269378	Ahcy	6.048	2.959	3.982	5.951	5.197	5.295	11.358	10.485	10.818	7.62	11.095	13.335	144.574	-0.025	0.926086	1	0.309	0.269419	0.987528
11615	Ahcyl	3.152	3.241	2.992	3.316	4.141	4.018	6.634	7.611	6.75	5.182	7.254	7.183	62.983	-0.104	0.670753	1	0.237	0.383994	0.987528
229709	Ahcyl1	28.134	29.133	28.307	27.423	24.74	26.329	17.451	21.705	22.079	20.806	21.238	18.302	1610.26	-0.019	0.894661	1	-0.168	0.228722	0.987528
74340	Ahcyl2	11.632	12.107	11.969	11.677	8.801	11.872	7.815	8.936	9.469	12.169	10.367	8.235	1578.11	0.23	0.220955	1	-0.191	0.306773	0.987528
52906	Ahi1	1.32	1.264	1.223	1.597	1.091	1.695	0.96	0.967	0.605	0.941	0.719	1.133	56.69	0.129	0.694079	1	0.152	0.623849	0.987528
66395	Ahnak	5.944	8.227	8.168	7.292	6.601	7.063	8.068	8.133	7.865	7.898	8.147	7.174	948.693	-0.048	0.754817	1	-0.132	0.38982	0.987528
11622	Ahr	34.184	32.47	37.041	35.607	26.606	39.313	45.965	62.738	69.906	48.633	55.147	53.681	1741.14	-0.17	0.325355	1	-0.079	0.651762	0.987528
11624	Ahrr	6.779	9.421	6.846	6.123	3.875	6.633	1.561	2.36	1.776	4.177	3.271	1.811	310.484	0.684	0.0339961	0.772216	-0.488	0.119865	0.987528
217737	Ahsa1	26.287	28.162	27.987	27.326	33.499	28.426	27.945	27.762	27.301	23.05	26.774	29.683	663.077	-0.066	0.557123	1	0.064	0.565834	0.987528
268390	Ahsa2	4.481	5.26	6.194	4.23	5.562	5.003	3.782	3.737	3.527	3.52	3.364	3.773	269.075	-0.052	0.756635	1	-0.154	0.342436	0.987528
106672	AI413582	16.491	19.012	17.711	17.67	22.453	18.543	18.563	13.24	13.859	13.517	13.794	16.859	442.215	-0.046	0.791308	1	0.091	0.592964	0.987528
101602	AI467606	22.096	22.946	21.645	25.225	25.229	25.51	20.965	16.94	17.018	20.788	19.14	21.249	352.699	0.161	0.231941	1	0.141	0.282607	0.987528
229694	AI504432	0.606	0.085	0.444	0.232	0.283	0.174	2.925	1.734	2.652	1.811	1.208	3.139	41.226	-0.291	0.481834	1	-0.653	0.234171	0.987528
433855	AI506816	14.951	11.558	11.828	16.449	11.585	11.123	20.945	24.819	23.323	19.154	23.792	21.997	416.232	-0.092	0.625739	1	-0.017	0.931295	0.995533
98404	AI597479	8.875	11.041	9.342	11.295	9.001	10.055	9.316	15.076	12.953	14.745	16.521	11.222	237.498	0.188	0.408417	1	0.026	0.911209	0.99426
100043636	AI662270	24.613	22.597	25.039	24.558	32.615	25.331	31.741	27.586	26.618	25.997	24.995	32.641	677.712	-0.041	0.787448	1	0.142	0.352123	0.987528
107242	AI837181	15.21	16.979	15.257	13.832	19.202	15.289	13.99	10.527	10.871	9.273	10.496	12.751	246.954	-0.124	0.518401	1	-0.027	0.885052	0.993503
233168	AI987944	18.496	19.12	19.485	16.344	22.251	19.813	18.047	20.162	18.029	18.327	19.382	19.63	685.629	0.03	0.79603	1	-0.022	0.848443	0.993503
108909	Aida	6.281	5.79	6.708	4.89	6.329	6.527	3.916	4.011	4.02	3.154	3.49	4.477	257.861	-0.114	0.479397	1	-0.136	0.37015	0.987528
11629	Aif1	32.989	30.52	33.631	32.883	42.532	34.666	49.446	43.928	42.927	40.308	39.704	46.577	739.799	-0.106	0.417658	1	0.131	0.324158	0.987528
108897	Aif1l	1.785	1.835	0.985	1.538	1.368	1.332	0.508	0.182	0.596	0.584	0.228	0.141	34.185	-0.516	0.358299	1	-0.157	0.743926	0.987856
26926	Aifm1	12.708	12.974	12.722	12.834	12.837	12.86	17.774	16.914	15.693	14.908	15.998	16.137	441.913	-0.096	0.399048	1	-0.041	0.728157	0.987856
71361	Aifm2	3.189	4.122	3.164	3.578	2.339	3.393	7.256	8.058	8.739	6.741	6.816	7.75	161.202	-0.176	0.408444	1	-0.212	0.356839	0.987528
66253	Aig1	4.586	4.324	3.971	4.408	4.148	3.763	5.721	4.291	4.311	4.357	4.145	5.642	286.795	-0.009	0.957076	1	-0.113	0.503622	0.987528
383619	Aim2	15.665	14.771	17.149	18.285	15.653	17.209	16.86	14.21	15.978	19.946	17.302	17.225	501.546	0.216	0.0902728	1	0.057	0.656006	0.987528
13722	Aimp1	14.944	11.781	14.575	14.273	17.963	15.137	19.176	13.953	14.695	14.534	16.212	18.887	265.704	0.06	0.745858	1	0.154	0.403101	0.987528
231872	Aimp2	5.507	6.134	5.976	7.904	8.984	6.167	12.042	11.729	11.883	9.459	9.713	14.899	144.475	-0.076	0.732556	1	0.341	0.145531	0.987528
11632	Aip	34.148	35.595	31.792	32.976	40.248	32.345	37.541	29.846	29.085	31.945	29.952	35.391	639.523	0.019	0.891738	1	0.007	0.960493	0.996269
11634	Aire	5.969	6.898	4.847	6.956	5.272	6.391	1.988	1.052	0.674	5.033	2.801	1.469	157.77	1.322	0.000147965	0.0225718	0.042	0.897292	0.993863
16475	Ajuba	0.985	1.132	0.84	0.914	0.856	1.313	1.293	2.005	2.667	1.832	1.832	1.617	45.007	-0.146	0.678592	1	0.002	0.99535	0.999724
11637	Ak2	82.161	80.726	81.525	79.642	92.296	77.758	118.173	106.015	108.445	102.094	98.856	114.065	1417.15	-0.077	0.45167	1	-0.018	0.865043	0.993503
56248	Ak3	47.337	39.811	40.643	44.233	40.016	45.446	32.188	30.305	31.11	32.504	29.764	36.3	735.648	0.072	0.522583	1	-0.024	0.826993	0.992166
11639	Ak4	0.597	0.16	0.167	0.437	0.167	0.164	2.1	6.02	6.822	1.739	3.392	3.758	73.418	-0.776	0.172844	1	-0.294	0.663365	0.987856
102216272	Ak6	19.554	17.76	17.046	19.367	27.466	16.819	28.246	22.342	23.668	21.635	23.523	26.969	227.002	-0.038	0.848904	1	0.168	0.405711	0.987528
68870	Ak8	0.137	0	0.074	0.793	0.264	0.144	3.142	2.156	2.94	1.615	1.958	3.357	17.928	-0.215	0.711662	1	2.453	0.0223735	0.987528
11640	Akap1	2.96	4.068	3.012	2.392	1.88	2.036	2.594	4.639	5.9	2.395	3.591	2.768	92.955	-0.572	0.0644374	0.99921	-0.684	0.0301117	0.987528
56697	Akap10	10.177	11.421	10.95	11.296	10.56	10.559	11.791	14.579	14.141	14.21	15.401	12.414	633.934	0.054	0.708645	1	-0.048	0.74518	0.987856
219181	Akap11	7.292	6.673	7.22	5.74	5.068	6.473	4.062	4.285	4.373	5.327	4.702	3.994	426.88	0.142	0.402803	1	-0.339	0.0408977	0.987528
75547	Akap13	30.114	29.485	29.068	30.743	25.745	29.228	17.088	17.158	15.64	24.267	20.836	15.419	3137.36	0.271	0.0831293	1	-0.095	0.542885	0.987528
338351	Akap17b	2.043	1.454	1.567	1.251	1.642	1.703	0.704	0.753	0.564	0.529	0.572	0.537	45.226	-0.298	0.413248	1	-0.184	0.552533	0.987528
238276	Akap5	0.269	0.059	0.175	0.293	0.123	0.243	0.29	0.272	0.161	0.595	0.353	0.197	23.784	0.591	0.258798	1	0.416	0.450418	0.987528
432442	Akap7	5.233	4.339	4.999	3.931	6.006	5.16	5.004	4.451	5.677	4.754	3.69	5.412	183.81	-0.131	0.533408	1	0.002	0.991078	0.999451
56399	Akap8	10.456	10.766	10.215	10.685	8.179	9.261	9.406	10.628	9.99	11.065	11.435	8.49	1197.9	0.041	0.796073	1	-0.205	0.19577	0.987528
54194	Akap8l	13.153	17.06	14.534	13.169	14.271	14.156	9.689	8.752	9.143	9.675	9.43	8.615	850.924	0.01	0.943925	1	-0.149	0.262508	0.987528
100986	Akap9	12.488	13.901	14.18	11.236	14.891	13.519	7.159	6.381	6.502	7.769	7.297	6.257	1281.42	0.094	0.525615	1	-0.083	0.566134	0.987528
57373	Akip1	13.731	12.673	12.736	14.851	16.324	13.319	18.071	14.478	14.691	13.928	13.766	18.395	170.987	-0.032	0.861926	1	0.137	0.4672	0.987528
68050	Akirin1	25.945	23.296	25.485	27.769	26.683	25.209	27.982	25.762	26.423	26.341	24.242	26.42	616.076	-0.057	0.581998	1	0.046	0.656524	0.987528
433693	Akirin2	31.071	30.062	31.555	28.751	32.921	31.186	35.701	30.88	31.843	28.652	27.452	37.079	404.257	-0.084	0.545338	1	-0.045	0.745733	0.987856
100182	Akna	75.64	85.641	79.848	77.349	69.327	76.716	45.987	44.879	45.834	59.901	52.236	38.143	2208.57	0.132	0.429411	1	-0.157	0.347329	0.987528
58810	Akr1a1	75.868	76.005	76.827	76.041	92	78.101	87.446	74.484	75.876	77.1	72.733	84.416	1583.86	-0.02	0.861952	1	0.058	0.607812	0.987528
67861	Akr1b10	14.257	14.906	14.751	15.755	17.27	15.787	18.557	16.338	17.31	12.349	14.665	18.985	358.747	-0.192	0.207989	1	0.105	0.490658	0.987528
622402	Akr1c12	0.852	0.125	0.262	0.64	0.469	0.256	4.992	3.7	4.965	3.47	2.73	6.099	17.418	-0.173	0.754315	1	0.136	0.870584	0.993503
27384	Akr1c13	2.028	1.632	1.137	2.319	2.264	1.766	18.513	18.494	21.221	12.247	16.372	23.407	102.349	-0.179	0.522841	1	0.347	0.358744	0.987528
56043	Akr1e1	5.298	5.322	5.743	5.213	6.958	5.635	5.597	5.76	6.462	5.116	6.201	6.091	214.76	-0.036	0.822953	1	0.067	0.674746	0.987856
110198	Akr7a5	15.654	15.38	14.825	17.761	21.579	14.628	28.096	22.073	20.41	24.571	24.068	26.088	239.082	0.095	0.576869	1	0.178	0.312043	0.987528
11651	Akt1	25.777	51.184	19.844	19.225	24.006	23.319	20.563	27.617	23.618	17.651	14.635	19.671	777.246	-0.433	0.0979231	1	-0.533	0.0406926	0.987528
67605	Akt1s1	3.907	6.088	5.543	3.958	5.913	5.244	3.597	4.075	3.894	2.6	3.628	3.865	193.059	-0.211	0.215111	1	-0.085	0.600063	0.987528
11652	Akt2	9.232	10.001	8.68	9.06	8.294	8.786	7.167	7.282	6.936	7.441	7.38	7.718	613.697	0.077	0.514821	1	-0.139	0.228955	0.987528
23797	Akt3	8.18	6.266	7.877	7.26	9.323	7.995	3.145	2.375	2.407	2.675	2.879	2.765	267.492	0.08	0.681006	1	0.095	0.590512	0.987528
14339	Aktip	8.164	7.973	8.846	7.7	7.852	8.401	6.77	6.591	6.173	6.27	5.551	6.392	272.852	-0.102	0.480265	1	-0.106	0.446888	0.987528
17025	Alad	10.808	11.416	8.268	14.637	14.159	11.546	19.38	15.601	15.798	14.226	16.233	18.635	173.398	-0.039	0.840163	1	0.357	0.0753619	0.987528
11655	Alas1	10.435	9.329	8.8	8.473	8.718	8.476	20.965	21.911	22.307	18.699	20.221	22.879	989.42	-0.079	0.480652	1	-0.202	0.0866821	0.987528
11658	Alcam	6.924	6.652	7.211	9.25	8.327	8.256	8.48	5.5	6.403	8.26	9.007	6.613	392.745	0.245	0.162556	1	0.263	0.13268	0.987528
69748	Aldh16a1	13.58	18.084	14.067	13.839	13.486	14.836	12.529	13.844	12.189	11.325	13.575	12.963	826.047	-0.027	0.837932	1	-0.151	0.246779	0.987528
56454	Aldh18a1	14.224	17.119	14.558	15.547	11.779	12.816	16.589	20.5	20.425	17.29	19.146	17.473	534.922	-0.094	0.575684	1	-0.231	0.172483	0.987528
19378	Aldh1a2	226.52	221.879	228.725	214.429	246.146	210.44	84.799	83.506	72.824	91.768	87.663	83.539	2082.72	0.129	0.206388	1	-0.063	0.519529	0.987528
72535	Aldh1b1	11.245	9.95	8.892	9.238	8.618	9.198	26.323	34.081	32.833	18.45	26.02	27.912	298.566	-0.372	0.041838	0.83758	-0.201	0.309147	0.987528
107747	Aldh1l1	0.332	0.22	0.204	0.05	0.091	0.25	1.661	3.335	3.277	1.236	2.179	2.055	46.868	-0.582	0.135723	1	-1.076	0.0668405	0.987528
11669	Aldh2	16.728	18.061	17.259	16.256	18.035	16.337	22.919	21.395	22.795	18.291	21.715	21.795	769.791	-0.121	0.245443	1	-0.087	0.407451	0.987528
11671	Aldh3a2	22.816	25.557	22.884	20.635	24.103	22.619	17.512	19.827	18.599	18.657	19.356	18.102	856.218	0.007	0.947617	1	-0.128	0.218967	0.987528
67689	Aldh3b1	14.695	14.881	12.769	16.31	18.485	14.631	45.081	46.846	51.298	29.299	39.922	41.218	350.465	-0.383	0.013787	0.472987	0.172	0.310465	0.987528
73458	Aldh3b3	0.209	0.332	0.224	0.279	0.366	0.38	0.779	0.836	0.973	0.518	0.852	0.714	25.531	-0.33	0.379174	1	0.381	0.393358	0.987528
212647	Aldh4a1	4.191	5.142	3.832	3.703	4.02	4.516	4.812	5.832	4.743	4.713	5.912	4.668	272.034	-0.008	0.959844	1	-0.137	0.410032	0.987528
104776	Aldh6a1	2.49	1.964	2.649	2.721	2.141	1.809	3.675	5.273	5.893	4.467	4.809	5.04	133.569	-0.053	0.830794	1	-0.128	0.62988	0.987528
110695	Aldh7a1	3.292	3.763	2.722	3.417	3.837	3.059	2.247	2.089	2.402	2.283	2.938	2.665	121.448	0.221	0.296801	1	0.031	0.878332	0.993503
56752	Aldh9a1	29.456	28.095	24.347	28.474	30.213	26.098	37.192	34.898	32.893	34.06	32.954	35.815	782.281	-0.026	0.803087	1	0.004	0.97186	0.996288
11674	Aldoa	48.287	48.43	49.068	47.774	57.399	47.401	54.358	47.766	49.308	47.003	43.733	53.957	1709.42	-0.066	0.571538	1	0.017	0.880426	0.993503
353204	Aldoart1	1.384	1.346	1.406	1.298	1.297	1.143	1.76	1.294	1.409	0.974	1.069	1.406	31.869	-0.366	0.299383	1	-0.194	0.579054	0.987528
11676	Aldoc	6.143	7.083	5.527	6.519	6.003	6.415	10.115	8.849	8.945	7.925	6.66	10.401	246.536	-0.166	0.377536	1	-0.037	0.846823	0.993503
208211	Alg1	7.323	7.061	6.621	6.397	6.851	7.151	15.573	15.661	16.924	11.901	15.277	18.521	245.301	-0.086	0.58983	1	-0.094	0.58987	0.987528
380959	Alg10b	2.914	2.287	2.874	3.14	3.801	3.083	2.525	2.457	2.314	1.976	2.147	2.858	205.801	-0.071	0.71323	1	0.266	0.156278	0.987528
207958	Alg11	2.779	2.431	1.754	3.616	2.942	2.595	4.795	5.88	6.351	5.502	4.974	5.193	150.463	-0.134	0.554027	1	0.35	0.145492	0.987528
223774	Alg12	7.433	8.957	7.897	6.935	9.798	8.676	10.703	11.648	10.243	8.373	10.679	11.835	213.55	-0.085	0.592051	1	0.01	0.950798	0.996269
67574	Alg13	3.699	3.464	4.86	3.474	4.622	3.568	3.068	3.429	3.144	2.129	2.291	2.577	185.189	-0.465	0.0186269	0.558327	-0.092	0.626949	0.987528
66789	Alg14	4.609	3.249	2.829	3.416	5.522	3.793	8.526	8.652	10.883	6.259	7.835	11.5	131.553	-0.149	0.597366	1	0.18	0.545777	0.987528
56737	Alg2	23.675	21.364	23.107	20.719	19.41	24.359	21.526	26.953	25.31	19.819	26.131	23.818	483.479	-0.081	0.60096	1	-0.127	0.415998	0.987528
208624	Alg3	5.847	7.129	5.797	7.056	7.795	7.348	17.727	15.053	16.117	10.224	13.496	17.634	262.37	-0.259	0.168243	1	0.194	0.330554	0.987528
66248	Alg5	10.595	11.024	9.841	12.147	13.315	11.032	18.195	16.614	17.509	14.793	15.253	20.223	403.152	-0.061	0.682517	1	0.165	0.284684	0.987528
320438	Alg6	1.007	0.658	1.099	1.665	1.047	0.657	1.91	2.33	2.66	2.538	2.691	3.242	100.83	0.285	0.378821	1	0.242	0.482899	0.987528
381903	Alg8	7.946	7.212	6.6	10.087	10.001	9.257	16.814	16.858	17.145	15.008	17.127	18.88	369.831	0.005	0.97295	1	0.384	0.00797315	0.686872
102580	Alg9	17.582	18.442	17.942	10.417	11.985	12.387	15.266	17.64	17.7	13.279	14.453	14.791	581.446	-0.25	0.0257705	0.667508	-0.683	1.41073e-09	1.64067e-06
211064	Alkbh1	8.911	9.176	10.341	9.057	10.479	9.06	6.872	7.007	6.522	7.155	6.878	7.102	499.855	0.053	0.681625	1	-0.04	0.746589	0.987856
231642	Alkbh2	3.046	3.627	2.755	3.457	4.014	2.197	3.386	3.447	4.11	3.082	3.435	3.745	37.943	-0.099	0.773259	1	-0.022	0.948811	0.996269
69113	Alkbh3	11.486	10.329	9.88	9.756	10.819	10.453	12.214	10.05	10.242	9.876	9.907	8.664	363.921	-0.187	0.179403	1	-0.073	0.594739	0.987528
72041	Alkbh4	2.533	4.022	3.325	3.108	3.143	3.203	3.022	3.305	2.237	2.826	3.014	3.173	99.304	0.082	0.735141	1	-0.094	0.694687	0.987856
268420	Alkbh5	18.99	19.266	19.372	18.152	15.49	18.057	19.491	22.016	23.122	18.227	19.396	21.889	703.467	-0.121	0.327109	1	-0.202	0.104984	0.987528
233065	Alkbh6	18.484	18.605	19.044	16.468	21.592	17.919	15.233	9.272	9.514	12.914	11.159	14.305	613.608	0.19	0.325225	1	-0.049	0.796547	0.989189
66400	Alkbh7	12.713	12.302	12.048	10.696	16.992	13.871	17.593	14.428	12.361	8.808	12.281	17.378	162.723	-0.232	0.365209	1	0.101	0.692303	0.987856
67667	Alkbh8	1.036	0.792	0.647	1.099	0.852	1.026	1.987	1.736	1.991	1.559	1.942	1.22	134.912	-0.28	0.243143	1	0.239	0.345683	0.987528
236266	Alms1	4.016	2.731	3.363	3.603	4.069	3.435	0.96	0.942	0.873	1.002	1.754	0.848	163.959	0.364	0.192109	1	0.078	0.757637	0.987856
11687	Alox15	2.088	0.859	1.986	5.836	0.996	0.503	63.847	106.913	104.738	27.37	65.785	68.234	560.219	-0.763	0.375078	1	0.361	0.684386	0.987856
11690	Alox5ap	33.886	26.908	29.515	35.64	45.975	38.108	54.676	35.603	38.982	48.162	37.866	51.153	520.5	0.097	0.582893	1	0.374	0.0367034	0.987528
71481	Alpk1	5.493	6.26	6.119	4.829	4.497	5.538	3.447	7.828	6.476	5.693	8.084	4.475	306.525	0.067	0.803375	1	-0.294	0.273692	0.987528
225638	Alpk2	4.287	5.617	5.17	4.841	5.029	5.406	7.206	7.405	5.973	6.055	6.487	6.203	299.279	-0.131	0.399948	1	-0.02	0.899493	0.994028
11647	Alpl	2.181	2.242	1.405	1.905	2.584	2.475	0.04	0.035	0.035	0	0.205	0.077	30.16	1.379	0.194741	1	0.218	0.613613	0.987528
74018	Als2	20.328	22.987	23.041	18.715	11.512	21.762	5.312	8.075	8.688	7.329	8.224	5.359	614.184	-0.055	0.840704	1	-0.396	0.136854	0.987528
235633	Als2cl	4.986	7.092	5.304	4.676	3.795	5.502	2.01	2.731	2.798	2.589	3.434	1.791	303.984	0.049	0.852623	1	-0.329	0.202397	0.987528
21681	Alyref	29.569	28.723	30.224	29.419	32.591	29.766	36.371	30.577	30.472	33.543	29.224	32.482	828.714	-0.029	0.799995	1	0.005	0.96284	0.996269
56009	Alyref2	12.778	11.65	11.522	13.312	17.795	12.958	17.016	12.26	11.98	13.302	14.877	15.929	103.405	0.109	0.636299	1	0.24	0.298764	0.987528
17117	Amacr	1.98	1.827	0.981	1.762	2.997	1.017	4.471	4.418	4.089	2.706	3.21	5.493	51.489	-0.166	0.687016	1	0.183	0.679596	0.987856
228361	Ambra1	16.892	16.224	15.304	16.93	9.563	15.915	7.316	12.231	10.542	12.995	13.194	6.956	812.068	0.123	0.674432	1	-0.226	0.43739	0.987528
11702	Amd1	4.59	4.026	4.342	4.739	4.271	4.527	5.639	6.844	5.507	6.526	6.013	5.996	112.875	0.041	0.840107	1	0.02	0.925427	0.99426
245847	Amdhd2	8.754	10.252	9.235	9.234	10.174	9.335	23.935	22.322	21.92	16.312	19.47	23.955	535.457	-0.2	0.14839	1	-0.021	0.88623	0.993503
72345	Amer1	1.138	1.727	1.377	1.292	1.53	1.732	1.395	1.515	1.209	1.254	1.271	0.864	68.433	-0.278	0.335018	1	0.073	0.795576	0.988852
23802	Amfr	58.576	60.694	59.039	58.264	54.13	59.157	52.311	60.106	60.514	55.956	52.953	54.785	1700.8	-0.078	0.4925	1	-0.101	0.36949	0.987528
229715	Amigo1	0.778	0.847	0.698	0.928	0.715	0.881	0.574	0.889	0.668	0.748	0.924	0.502	59.775	0.02	0.949609	1	0.098	0.753143	0.987856
320844	Amigo3	6.034	7.631	6.157	6.41	4.725	5.405	3.64	3.48	3.725	4.788	4.185	3.643	75.395	0.214	0.431092	1	-0.307	0.228858	0.987528
56068	Ammecr1	4.798	3.743	5.214	5.402	5.616	5.562	4.733	7.014	5.994	6.334	6.449	5.369	177.268	0.037	0.865167	1	0.222	0.316158	0.987528
225339	Ammecr1l	15.057	15.613	15.694	14.046	12.68	15.205	11.671	14.158	13.74	12.843	13.056	14.349	688.589	0.024	0.851234	1	-0.19	0.132594	0.987528
232566	Amn1	5.849	5.101	6.217	4.794	6.628	5.803	4.307	3.616	3.482	3.601	3.395	5.032	217.235	0.065	0.745085	1	-0.042	0.829255	0.992811
27494	Amot	1.444	1.179	2.236	0.789	1.509	1.328	0.205	0.163	0.074	0.228	0.159	0.29	52.094	0.59	0.248997	1	-0.456	0.245502	0.987528
109674	Ampd2	8.108	9.644	7.024	8.365	5.349	5.925	11.845	16.945	16.655	10.947	15.763	13.114	691.571	-0.198	0.374541	1	-0.36	0.111112	0.987528
11717	Ampd3	4.556	3.747	3.123	4.771	2.911	3.882	4.701	5.59	5.658	3.942	6.051	5.123	210.313	-0.08	0.747552	1	-0.021	0.933664	0.995898
231842	Amz1	3.193	4.817	4.055	3.657	4.348	4.01	6.733	7.682	7.337	6.605	8.006	6.833	339.481	-0.021	0.879407	1	-0.042	0.776927	0.987856
13929	Amz2	5.981	5.497	5.72	5.801	7.406	6.593	7.879	7.18	6.788	6.132	6.639	7.126	281.045	-0.133	0.367279	1	0.152	0.308638	0.987528
17222	Anapc1	10.851	12.082	10.836	11.204	6.157	10.456	7.452	13.193	12.82	13.057	15.455	8.626	1314.29	0.153	0.598333	1	-0.308	0.287774	0.987528
68999	Anapc10	4.19	3.434	4.649	4.594	5.556	4.895	6.438	5.678	5.893	4.95	5.282	6.709	237.251	-0.094	0.57587	1	0.251	0.145652	0.987528
66156	Anapc11	10.939	9.343	10.808	9.636	13.529	10.5	11.99	9.712	10.161	9.373	10.494	12.889	390.052	0.036	0.836452	1	0.064	0.713971	0.987856
69010	Anapc13	21.475	20.422	21.334	20.703	28.256	21.595	27.311	19.045	20.313	21.078	21.174	26.398	226.885	0.048	0.807758	1	0.108	0.580992	0.987528
75430	Anapc15	1.669	1.583	1.306	1.701	1.86	1.5	2.154	1.804	1.881	1.267	1.834	2.24	121.114	-0.131	0.580889	1	0.101	0.675049	0.987856
52717	Anapc16	7.647	5.897	6.613	7.807	9.492	7.793	13.161	10.436	10.824	11.015	9.722	13.355	304.096	-0.012	0.941581	1	0.275	0.115238	0.987528
99152	Anapc2	46.141	50.562	50.552	43.316	45.029	46	36.186	35.372	35.928	34.293	37.475	38.026	1183.1	0.031	0.732199	1	-0.178	0.0452805	0.987528
52206	Anapc4	14.629	13.418	13.883	12.887	12.906	12.577	10.868	11.341	12.689	12.488	12.516	11.291	647.237	0.057	0.653519	1	-0.174	0.169739	0.987528
59008	Anapc5	15.049	15.021	14.381	15.803	14.633	14.374	17.255	15.494	16.24	16.998	16.994	16.386	1202.37	0.043	0.641131	1	-0.035	0.70508	0.987856
56317	Anapc7	8.66	9.784	7.436	7.882	7.448	8.292	8.246	8.112	8.094	7.793	8.653	7.886	338.41	-0.007	0.964873	1	-0.17	0.254761	0.987528
68737	Angel1	2.352	2.142	2.27	3.381	1.299	1.977	1.042	1.217	1.775	1.698	1.761	1.153	56.369	0.186	0.63855	1	-0.102	0.789104	0.988671
52477	Angel2	17.976	18.623	18.99	16.86	16.216	16.957	17.208	15.058	15.517	17.05	15.951	16.113	780.458	0.043	0.685849	1	-0.199	0.0618284	0.987528
57875	Angptl4	0.954	0.317	0.452	0.856	0.18	0.355	2.37	4.061	2.496	2.644	2.634	3.452	55.274	-0.075	0.872219	1	-0.355	0.511108	0.987528
11732	Ank	4.037	3.776	3.065	5.683	3.663	4.735	13.258	9.676	10.321	16.147	11.952	12.172	243.02	0.279	0.0856113	1	0.321	0.0793356	0.987528
11736	Ankfy1	17.038	15.798	16.2	16.079	8.502	15.271	10.853	20.537	19.392	19.907	22.081	12.64	1514.45	0.107	0.722485	1	-0.338	0.261472	0.987528
108857	Ankhd1	16.777	15.828	17.26	17	14.442	16.466	12.671	16.284	13.117	16.28	16.731	12.863	1354.84	0.126	0.438221	1	-0.102	0.529892	0.987528
70797	Ankib1	39.058	40.053	43.643	35.321	26.364	41.099	10.846	16.172	16.804	15.283	17.056	10.377	1194.33	-0.018	0.941809	1	-0.298	0.218041	0.987528
234396	Ankle1	0.319	0.505	0.396	0.827	0.599	0.699	0.681	0.901	0.231	2.253	2.43	1.203	33.819	1.747	7.19627e-05	0.0139488	0.793	0.0911047	0.987528
71782	Ankle2	10.772	12.483	11.872	11.838	9.586	12.853	13.871	17.252	17.691	17.602	18.152	14.275	946.122	0.044	0.807326	1	-0.076	0.673881	0.987856
217473	Ankmy2	7.062	7.284	7.097	7.785	7.112	6.796	7.369	6.833	6.77	5.94	6.902	6.492	277.943	-0.114	0.420868	1	-0.029	0.836614	0.993503
68558	Ankra2	6.136	5.091	5.933	5.748	6.914	5.136	5.784	4.944	5.305	4.745	4.669	6.203	255.093	-0.039	0.825345	1	0.007	0.969959	0.996269
102334	Ankrd10	6.115	5.796	5.371	6.766	6.493	5.941	7.652	6.269	6.219	8.286	7.582	6.694	525.72	0.168	0.142994	1	0.105	0.364248	0.987528
77087	Ankrd11	11.261	23.011	10.497	10.349	12.365	11.535	9.154	9.934	8.599	7.203	6.655	8.634	1182.39	-0.284	0.216924	1	-0.387	0.0902478	0.987528
106585	Ankrd12	8.392	8.746	9.655	7.699	12.262	8.4	5.619	4.321	3.815	4.489	4.41	5.215	717.414	0.042	0.830194	1	0.022	0.906535	0.99426
68420	Ankrd13a	49.643	53.643	50.073	50.861	46.611	49.611	38.699	39.248	39.86	47.038	41.336	37.198	2279.36	0.092	0.465591	1	-0.107	0.394485	0.987528
433667	Ankrd13c	8.417	8.506	9.053	8.814	8.484	9.11	7.786	8.875	9.018	8.743	8.353	7.883	651.489	-0.037	0.775477	1	-0.021	0.870763	0.993503
68423	Ankrd13d	2.239	2.143	2.197	2.314	2.775	2.278	3.679	3.157	3.635	3.015	3.111	3.518	66.426	-0.118	0.625585	1	0.112	0.661628	0.987856
320816	Ankrd16	8.556	7.894	8.482	8.216	6.946	7.334	5.97	6.786	6.439	7.072	6.75	5.22	533.217	-0.016	0.920948	1	-0.195	0.222489	0.987528
81702	Ankrd17	4.919	4.26	5.125	4.806	6.285	4.465	5.972	5.264	4.781	4.954	4.954	5.983	600.543	-0.009	0.957135	1	0.069	0.671286	0.987856
78321	Ankrd23	1.602	1.541	1.36	1.658	1.227	1.334	1.06	1.544	1.298	1.346	1.766	0.854	48.684	0.001	0.998746	1	-0.126	0.708543	0.987856
70615	Ankrd24	0.248	0.162	0.278	0.237	0.159	0.202	0.734	0.649	1.084	0.489	0.747	0.77	38.289	-0.272	0.43201	1	-0.229	0.584371	0.987528
232339	Ankrd26	0.55	0.364	0.274	0.475	0.681	0.373	1.469	2.081	1.644	1.267	1.483	1.634	46.807	-0.236	0.471975	1	0.29	0.461066	0.987528
245886	Ankrd27	25.078	30.812	29.302	27.219	21.899	28.309	15.889	17.635	19.923	30.397	24.107	15.459	1084.73	0.385	0.108481	1	-0.186	0.436387	0.987528
105522	Ankrd28	0.807	0.581	0.537	1.68	0.456	0.544	0.701	1.117	0.81	1.54	1.119	0.478	48.575	0.088	0.848792	1	0.315	0.504172	0.987528
67434	Ankrd33b	12.418	14.873	14.096	12.727	13.006	14.045	3.471	2.624	2.233	4.927	3.862	2.555	1070.08	0.447	0.0411739	0.8299	-0.104	0.625981	0.987528
213121	Ankrd35	13.851	21.667	16.264	16.763	13.739	16.099	6.076	3.996	2.808	10.558	7.233	4.567	308.155	0.803	0.00677577	0.32296	-0.205	0.47268	0.987528
654824	Ankrd37	1.7	0.617	1.343	2.841	1.862	1.529	10.862	6.713	9.471	5.767	5.918	12.079	90.185	-0.187	0.568465	1	0.77	0.0456389	0.987528
109346	Ankrd39	3.382	3.617	3.139	2.618	2.501	3.422	3.363	3.66	2.944	2.986	3.809	3.514	108.876	0.049	0.827493	1	-0.287	0.204373	0.987528
71452	Ankrd40	16.125	14.317	14.07	16.013	13.864	15.914	14.176	18.009	20.846	15.343	14.561	15.35	570.469	-0.227	0.172838	1	-0.007	0.967947	0.996269
329154	Ankrd44	16.946	14.918	15.25	17.323	11.254	15.556	9.295	10.034	9.334	15.303	12.378	7.231	1362.46	0.254	0.269626	1	-0.143	0.533693	0.987528
68839	Ankrd46	9.652	10.354	9.256	9.711	9.862	8.927	9.685	11.438	12.056	10.227	10.8	10.462	375.831	-0.076	0.589579	1	-0.084	0.554687	0.987528
56503	Ankrd49	3.598	3.915	4.901	4.134	4.528	4.198	7.008	5.355	6.059	5.81	5.478	6.297	263.01	-0.064	0.700242	1	0.009	0.959856	0.996269
99696	Ankrd50	2.331	2.051	2.76	2.019	1.698	2.823	2.747	3.047	2.813	4.49	3.716	1.779	225.235	0.215	0.50415	1	-0.169	0.603696	0.987528
237615	Ankrd52	3.304	1.921	2.564	2.638	2.043	2.971	2.337	3.482	2.515	3.517	3.158	1.517	139.983	-0.057	0.866291	1	-0.046	0.891087	0.993503
223690	Ankrd54	5.858	7.692	5.856	6.124	5.934	5.541	5.875	5.606	5.39	4.419	5.201	5.266	295.148	-0.181	0.248064	1	-0.18	0.241404	0.987528
77318	Ankrd55	1.555	0.725	1.113	1.308	1.624	1.289	2.852	3.652	2.755	1.851	2.94	3.047	89.337	-0.244	0.427382	1	0.254	0.438291	0.987528
100043332	Ankrd66	0.235	0	0	0.247	0.452	0	4.674	3.57	4.545	2.329	2.515	4.547	14.58	-0.436	0.518509	1	1.455	0.289117	0.987528
74251	Ankrd9	1.634	2.264	1.812	2.297	1.345	1.722	2.057	1.527	1.523	1.145	1.503	2.063	88.968	-0.114	0.711387	1	-0.144	0.636198	0.987528
224650	Anks1	1.718	2.203	2.034	1.885	1.202	1.839	2.39	4.889	4.885	2.924	4.474	2.993	374.348	-0.204	0.465192	1	-0.281	0.322673	0.987528
72615	Anks3	10.969	15.468	10.845	11.809	11.322	11.228	10.931	11.093	10.429	10.521	11.226	9.54	553.597	-0.054	0.721172	1	-0.149	0.315562	0.987528
75691	Anks6	1.07	1.552	1.416	1.326	0.687	1.329	0.184	0.641	0.36	0.9	0.663	0.348	41.978	0.698	0.187453	1	-0.282	0.567759	0.987528
52231	Ankzf1	6.495	7.347	5.967	5.939	5.403	5.872	5.881	5.699	4.942	5.725	5.698	5.036	350.298	-0.002	0.990336	1	-0.241	0.0922342	0.987528
68743	Anln	0.869	0.894	1.373	0.807	1.181	1.239	1.573	2.198	2.193	2.409	3.624	1.602	58.842	0.368	0.297808	1	-0.016	0.965878	0.996269
102566	Ano10	8.318	8.207	7.094	6.482	7.005	7.259	6.115	6.148	6.19	4.839	5.278	5.834	338.13	-0.211	0.136006	1	-0.235	0.0874083	0.987528
105722	Ano6	5.246	4.575	5.057	5.748	4.115	5.361	12.442	19.351	21.307	13.452	18.377	14.514	976.852	-0.186	0.392543	1	-0.007	0.974401	0.996715
382014	Ano8	1.771	2.16	1.772	1.351	0.736	1.373	1.99	4.097	4.215	2.174	3.135	2.393	118.161	-0.397	0.220698	1	-0.737	0.028925	0.987528
11737	Anp32a	4.151	4.867	4.458	5.304	5.593	4.266	6.539	3.813	3.589	3.871	4.864	5.197	124.24	0.027	0.91554	1	0.114	0.656102	0.987528
67628	Anp32b	52.76	50.291	52.728	54.55	62.907	53.154	63.869	56.822	56.881	59.76	59.653	65.091	580.997	0.058	0.616191	1	0.082	0.478082	0.987528
66471	Anp32e	15.768	12.992	14.869	16.567	15.283	15.261	19.388	19.683	19.157	20.595	20.104	19.573	992.798	0.05	0.640715	1	0.066	0.542504	0.987528
16790	Anpep	40.717	40.521	39.271	43.61	38.232	44.844	44.347	52.512	56.03	53.475	51.427	47.562	1729.57	-0.001	0.995325	1	0.026	0.851657	0.993503
214917	Antkmt	6.739	7.225	6.616	6.573	8.165	6.891	10.625	8.581	8.771	7.114	7.985	10.691	325.012	-0.125	0.475655	1	0.021	0.905979	0.99426
71914	Antxr2	15.728	14.619	14.929	14.932	12.769	14.985	17.462	21.706	19.567	20.923	21.549	19.344	740.594	0.074	0.606352	1	-0.128	0.38092	0.987528
16952	Anxa1	19.88	16.22	17.059	19.867	23.658	19.386	27.868	21.81	27.682	18.377	22.767	31.913	566.843	-0.094	0.618796	1	0.197	0.29824	0.987528
11744	Anxa11	16.022	15.63	15.774	15.734	15.464	15.926	9.518	11.613	11.048	9.744	9.657	10.508	391.912	-0.107	0.432454	1	-0.055	0.674049	0.987856
12306	Anxa2	63.266	67.979	70.287	64.604	81.118	66.32	67.132	53.581	55.66	69.409	57.982	62.914	1572.02	0.115	0.409149	1	0.024	0.864267	0.993503
11745	Anxa3	91.654	92.83	96.876	90.25	104.673	93.307	67.8	56.512	54.548	74.632	61.676	60.738	2369.23	0.145	0.256095	1	-0.013	0.91733	0.99426
11746	Anxa4	47.915	48.594	49.65	45.459	56.11	47.307	44.427	38.931	40.268	40.092	38.908	42.757	2013.9	-0.02	0.850633	1	-0.023	0.83131	0.992927
11747	Anxa5	120.892	123.53	122.181	116.675	142.061	120.601	121.989	109.9	114.017	116.274	107.665	122.458	1616.63	0.004	0.972843	1	0	0.99762	0.999724
11749	Anxa6	74.834	73.929	71.105	84.491	82.979	74.028	81.457	74.128	70.582	95.474	78.39	74.897	1402.18	0.137	0.202271	1	0.086	0.42342	0.987528
11750	Anxa7	29.424	29.513	28.266	26.65	30.543	25.759	12.305	10.173	10.165	10.917	10.769	11.319	1301.71	0.021	0.846485	1	-0.121	0.244914	0.987528
71790	Anxa9	0.914	0.646	1.166	1.202	0.66	1.505	4.136	4.493	4.781	2.267	2.797	5.206	38.919	-0.458	0.189439	1	0.264	0.538854	0.987528
27052	Aoah	0.229	0.118	0.345	0.699	0.294	0.072	7.663	7.67	9.932	4.577	6.736	8.933	153.072	-0.318	0.461389	1	0.598	0.27955	0.987528
76507	Aoc1	0.185	0	0	0	0	0.024	0.921	1.019	1.089	0.402	0.59	1.133	17.194	-0.551	0.500485	1	-2.619	0.0852683	0.987528
72061	Aopep	0.477	0.44	0.489	0.899	0.495	0.443	2.393	2.219	2.405	1.912	2.023	2.683	179.761	-0.086	0.720451	1	0.328	0.224613	0.987528
211556	Ap1ar	6.288	5.799	5.141	6.205	4.933	5.386	6.009	6.823	6.889	6.031	6.598	5.467	418.205	-0.128	0.425199	1	-0.102	0.528701	0.987528
11764	Ap1b1	37.358	38.408	33.482	37.199	31.776	35.566	48.67	64.378	64.324	51.304	62.67	54.227	1950.63	-0.076	0.615	1	-0.104	0.496932	0.987528
11765	Ap1g1	27.414	25.184	26.291	26.237	19.562	24.252	17.082	23.486	23.079	23.093	24.36	18.736	1311.35	0.056	0.765303	1	-0.215	0.25242	0.987528
11766	Ap1g2	40.049	48.06	43.061	39.875	42.005	41.023	23.128	21.279	20.761	25.552	23.863	20.557	1317.78	0.105	0.417556	1	-0.139	0.271355	0.987528
11767	Ap1m1	34.819	34.389	33.013	33.488	36.782	33.588	33.491	31.637	32.563	33.753	32.113	32.469	1021.09	0.011	0.909922	1	-0.024	0.799049	0.989432
11769	Ap1s1	21.669	22.23	20.32	21.026	24.765	19.153	34.238	30.294	30.665	24.266	29.137	32.433	501.196	-0.151	0.281322	1	-0.035	0.805034	0.989432
108012	Ap1s2	12.755	8.938	12.132	11.445	13.539	11.51	16.673	13.787	14.045	17.305	14.82	16.887	626.082	0.142	0.337781	1	0.075	0.620133	0.987528
252903	Ap1s3	3.139	2.538	1.843	2.289	3.384	2.558	1.414	0.395	0.701	0.934	0.47	0.572	36.816	-0.3	0.538757	1	0.14	0.734946	0.987856
11771	Ap2a1	13.431	13.599	11.246	12.065	9.59	12.283	12.067	14.832	14.798	13.109	14.907	13.416	575.527	-0.009	0.95583	1	-0.214	0.20572	0.987528
11772	Ap2a2	29.337	29.497	26.056	27.217	18.526	25.726	39.687	56.617	55.11	43.901	55.355	43.99	1366.01	-0.079	0.692803	1	-0.286	0.157598	0.987528
71770	Ap2b1	27.331	27.619	28.203	25.809	24.72	27.389	18.881	21.015	21.267	21.256	22.336	19.615	1434.97	0.051	0.670377	1	-0.139	0.239635	0.987528
11773	Ap2m1	22.92	24.005	23.431	21.463	24.309	22.218	22.452	21.569	21.35	20.768	21.378	23.153	996.142	-0.001	0.990377	1	-0.098	0.293536	0.987528
232910	Ap2s1	46.323	44.511	44.652	43.641	56.522	43.557	59.638	52.775	50.516	45.459	46.998	60.037	547.895	-0.097	0.521588	1	0.033	0.826573	0.992166
11774	Ap3b1	47.562	48.298	49.369	48.513	43.035	46.987	34.16	38.357	36.964	36.885	36.771	32.767	1425.93	-0.039	0.748564	1	-0.113	0.354217	0.987528
11776	Ap3d1	34.854	38.05	37.601	33.853	27.85	35.865	21.059	29.498	29.921	26.529	30.33	20.723	1962.09	-0.044	0.823915	1	-0.218	0.264171	0.987528
55946	Ap3m1	14.112	12.516	11.105	13.263	11.95	12.112	13.254	14.138	14.07	12.885	14.038	13.668	679.621	-0.032	0.803374	1	-0.059	0.644059	0.987528
64933	Ap3m2	23.937	27.34	24.112	21.45	24.111	22.161	8.927	9.416	10.553	10.154	11.74	10.193	492.042	0.15	0.266808	1	-0.201	0.104927	0.987528
11777	Ap3s1	13.775	11.535	12.458	12.672	14.093	12.334	11.995	9.991	10.763	9.417	9.578	13.528	311.263	-0.014	0.931298	1	0.005	0.974521	0.996715
11778	Ap3s2	13.708	14.615	12.437	12.179	15.158	12.257	13.879	14.241	13.228	14.232	14.939	14.98	494.561	0.096	0.407494	1	-0.093	0.42593	0.987528
67489	Ap4b1	6.043	5.588	6.184	5.097	5.416	6.409	5.8	7.93	6.66	6.88	6.804	7.338	302.82	0.045	0.783591	1	-0.123	0.461514	0.987528
108011	Ap4e1	5.1	4.311	4.433	4.161	2.97	3.685	3.219	5.375	4.661	4.237	5.416	3.488	294.333	-0.017	0.94362	1	-0.393	0.112555	0.987528
11781	Ap4m1	2.447	2.635	2.401	2.25	2.474	1.95	3.371	2.93	2.56	2.533	2.772	3.205	123.366	-0.051	0.797635	1	-0.216	0.29006	0.987528
11782	Ap4s1	29.465	26.313	28.065	28.501	42.103	26.973	44.111	32.36	33.075	29.732	30.822	36.013	271.473	-0.175	0.386277	1	0.162	0.424246	0.987528
381201	Ap5b1	11.795	15.958	11.678	11.234	9.075	11.338	7.324	13.294	9.325	8.146	12.305	8.797	257.49	-0.026	0.90909	1	-0.321	0.152801	0.987528
74385	Ap5m1	5.223	5.28	5.327	5.337	5.435	5.347	4.095	4.926	4.942	4.816	5.059	4.763	524.172	0.07	0.583866	1	-0.019	0.876717	0.993503
69596	Ap5s1	7.165	8.489	6.461	6.637	8.744	7.894	10.281	9.492	10.119	6.325	8.933	10.916	259.331	-0.212	0.261323	1	0.018	0.923001	0.99426
231855	Ap5z1	11.729	16.502	12.545	11.721	10.198	12.892	9.368	11.498	11.285	9.467	11.384	10.27	648.622	-0.045	0.788116	1	-0.257	0.119861	0.987528
11783	Apaf1	12.568	10.886	12.121	12.966	8.067	11.323	11.253	17.188	15.907	17.055	17.688	11.028	1147.12	0.036	0.882624	1	-0.181	0.463593	0.987528
319924	Apba1	1.023	0.59	0.906	1.283	0.714	1.021	3.161	5.964	6.214	4.605	5.692	3.229	143.8	-0.184	0.600979	1	0.224	0.559528	0.987528
57267	Apba3	9.204	12.042	9.415	8.579	8.69	9.238	11.31	12.153	11.769	7.668	11.251	10.928	379.426	-0.25	0.0987707	1	-0.246	0.107846	0.987528
54519	Apbb1ip	9.804	7.347	8.461	10.615	11.299	9.947	21.611	17.914	18.78	17.887	17.976	19.286	665.981	-0.074	0.538818	1	0.273	0.0307578	0.987528
11787	Apbb2	0.195	0.135	0.084	0.179	0.15	0.134	0.124	0.046	0.066	0.091	0.094	0.056	21.05	0.084	0.863545	1	0.166	0.70666	0.987856
225372	Apbb3	3.472	3.894	3.209	4.05	3.835	3.681	3.199	2.493	3.214	2.27	3.262	2.469	140.577	-0.156	0.474924	1	0.087	0.682585	0.987856
11789	Apc	3.769	3.616	3.814	3.335	3.583	3.415	2.479	3.408	2.444	2.842	3.245	2.476	590.1	0.045	0.768268	1	-0.165	0.277372	0.987528
235606	Apeh	15.852	17.811	15.367	15.992	17.099	15.798	12.995	13.176	12.264	12.887	12.964	12.842	738.899	0.012	0.911139	1	-0.049	0.624979	0.987528
11792	Apex1	4.821	3.446	3.094	4.267	4.981	4.523	10.427	9.247	9.964	7.071	9.056	10.247	103.438	-0.167	0.473813	1	0.228	0.374107	0.987528
77622	Apex2	1.715	2.426	2.557	1.712	2.271	2.095	1.41	1.821	1.52	1.49	1.582	1.754	155.326	0.025	0.895777	1	-0.181	0.320653	0.987528
226548	Aph1a	5.141	5.031	4.868	5.55	6.976	5.371	8.107	7.495	6.464	5.284	7.291	8.348	253.401	-0.081	0.658279	1	0.196	0.296857	0.987528
208117	Aph1b	5.292	6.339	7.527	3.973	3.647	4.376	8.55	8.887	9.635	2.98	3.566	3.787	332.39	-1.392	3.29029e-21	5.46658e-18	-0.71	1.36388e-06	0.000834838
68318	Aph1c	8.685	7.126	9.359	9.462	10.459	10.316	10.683	12.489	13.497	10.664	9.956	12.568	333.954	-0.148	0.318676	1	0.221	0.143475	0.987528
11800	Api5	51.772	48.868	52.003	52.733	46.341	52.66	53.473	54.555	55.511	60.85	54.794	53.294	1680.49	0.047	0.673202	1	-0.055	0.625378	0.987528
56369	Apip	28.206	26.755	28.31	28.164	35.13	29.195	45.17	37.056	37.676	28.414	35.277	43.604	361.382	-0.168	0.320627	1	0.101	0.555747	0.987528
72103	Aplf	1.426	1.194	1.532	1.5	1.674	1.267	1.45	1.709	1.471	1.162	1.579	1.346	64.198	-0.18	0.501279	1	0.041	0.876961	0.993503
23796	Aplnr	0	0	0	0	0	0	2.202	3.001	2.474	1.903	2.412	2.41	25.798	-0.188	0.663072	1	0	1	1
11803	Aplp1	3.342	4.226	3.302	2.671	4.29	2.641	0.927	0.701	1.154	0.58	0.682	1.218	58.817	-0.188	0.631196	1	-0.24	0.465194	0.987528
11804	Aplp2	64.88	67.963	65.799	61.388	62.052	64.792	41.482	45.223	45.549	45.619	43.537	39.698	2531.96	-0.035	0.759242	1	-0.123	0.272401	0.987528
71881	Apmap	20.784	17.106	16.053	19.851	16.807	18.685	34.487	36.092	34.756	31.586	31.661	39.707	437.429	-0.038	0.797972	1	-0.008	0.958546	0.996269
11810	Apobec1	7.755	5.742	6.872	8.513	8.852	8.435	33.415	28.686	30.868	27.949	29.173	34.924	763.578	-0.014	0.910769	1	0.299	0.0272014	0.987528
80287	Apobec3	25.927	27.433	27.566	25.529	33.293	26.908	22.508	20.045	17.857	21.798	21.041	20.782	2622.88	0.081	0.504255	1	0.03	0.799373	0.989432
171504	Apobr	14.768	12.677	13.804	14.586	14.451	15.564	5.986	5.932	4.978	6.295	6.659	4.032	314.442	0.007	0.97357	1	0.072	0.703939	0.987856
11815	Apod	1.122	0.685	0.829	0.479	1.17	1.404	1.523	0.588	0.33	0.739	0.715	0.999	22.749	0.084	0.889799	1	0.225	0.706981	0.987856
11816	Apoe	11.07	4.946	6.958	9.113	6.386	6.914	42.475	39.838	41.207	38.94	40.315	47.358	806.504	0.037	0.851073	1	-0.053	0.800889	0.989432
245282	Apol10a	3.643	3.433	3.967	3.459	4.351	3.519	0.916	0.849	0.476	0.941	0.671	0.692	40.674	0.049	0.910634	1	-0.017	0.957133	0.996269
328561	Apol10b	110.618	116.036	124.689	101.556	127.85	117.763	32.488	23.391	19.403	31.587	29.823	21.728	992.902	0.156	0.432273	1	-0.066	0.728369	0.987856
75761	Apol7a	8.044	8.712	8.742	8.209	10.724	8.251	6.623	5.731	4.595	6.244	5.624	5.954	277.767	0.083	0.637256	1	0.037	0.825496	0.992166
278679	Apol7b	10.665	9.741	9.675	11.162	12.361	8.894	6.059	4.994	4.496	6.29	5.439	4.777	138.718	0.091	0.652204	1	0.051	0.778469	0.987856
108956	Apol7c	192.524	204.04	209.219	196.314	248.913	205.373	176.973	153.807	137.285	177.763	158.423	159.15	2435.55	0.089	0.49336	1	0.052	0.689068	0.987856
666348	Apol7e	5.535	5.691	6.388	7.246	6.047	5.523	2.842	2.84	2.403	3.504	2.222	2.281	67.905	-0.028	0.924792	1	0.036	0.891239	0.993503
68316	Apoo	7.22	7.253	7.577	8.99	8.736	7.959	13.717	11.051	9.638	7.409	8.634	13.803	101.451	-0.217	0.405292	1	0.175	0.513886	0.987528
68117	Apool	23.614	23.056	25.609	22.336	30.953	25.371	16.65	12.058	12.793	12.833	12.043	15.545	461.026	-0.037	0.834017	1	0.075	0.663142	0.987856
11820	App	16.733	16.579	17.624	15.998	15.579	16.622	20.762	21.47	20.143	20.956	19.505	20.627	2186.55	-0.029	0.755417	1	-0.125	0.183266	0.987528
66884	Appbp2	25.429	24.899	27.566	25.122	22.768	26.374	19.708	21.784	20.915	21.549	19.641	20.447	881.959	-0.018	0.882883	1	-0.114	0.34169	0.987528
72993	Appl1	28.281	25.776	30.816	25.017	27.111	29.597	16.285	17.864	18.083	19.124	18.486	17.457	1264.06	0.082	0.517473	1	-0.101	0.415887	0.987528
216190	Appl2	6.598	6.317	6.095	6.542	4.993	4.705	8.727	13.218	13.157	9.701	10.96	9.981	502.827	-0.198	0.322842	1	-0.27	0.187701	0.987528
11821	Aprt	12.557	9.86	9.887	11.383	15.031	11.569	23.421	20.274	20.712	13.467	17.601	25.272	372.137	-0.208	0.334523	1	0.18	0.412908	0.987528
66408	Aptx	6.155	6.199	6.533	6.435	6.89	7.354	6.432	5.028	5.297	4.259	5.675	5.727	304.434	-0.097	0.54931	1	0.084	0.599141	0.987528
66333	Aqp11	1.163	1.079	1.036	0.686	1.092	1.166	0.274	0.268	0.178	0.106	0.145	0.032	19.525	-1.337	0.0607534	0.97347	-0.204	0.665806	0.987856
11828	Aqp3	0.158	0.81	0.338	0.994	0.405	0.332	14.066	7.103	6.346	8.009	7.151	8.973	51.399	-0.104	0.80535	1	0.309	0.626475	0.987528
64008	Aqp9	13.822	12.586	13.023	7.319	5.692	7.7	3.698	2.163	2.42	4.948	4.739	6.171	334.08	0.958	2.61022e-07	0.000159773	-0.984	1.06487e-08	8.84604e-06
11834	Aqr	10.54	9.542	10.749	10.583	7.441	10.57	9.219	13.271	12.616	13.579	14.094	9.212	916.277	0.073	0.75102	1	-0.151	0.510029	0.987528
11836	Araf	24.791	26.155	24.521	25.376	23.965	24.427	20.376	19.069	19.752	20.903	20.457	19.307	1352.4	0.037	0.707959	1	-0.079	0.422685	0.987528
69710	Arap1	17.831	22.594	18.562	19.384	11.723	18.577	17.819	30.492	30.877	18.534	28.01	19.382	1505.48	-0.256	0.313098	1	-0.262	0.30211	0.987528
212285	Arap2	10.69	7.933	8.832	12.112	7.224	9.997	10.989	8.258	7.89	20.914	10.445	7.65	640.974	0.455	0.0500123	0.905987	0.036	0.877141	0.993503
106952	Arap3	0.377	0.188	0.209	0.409	0.25	0.282	0.323	0.319	0.318	0.181	0.26	0.139	20.226	-0.724	0.134369	1	0.258	0.58429	0.987528
11838	Arc	52.903	72.692	60.813	51.2	63.553	57.994	7.408	9.658	7.227	8.931	12.286	6.389	1068.39	0.174	0.330172	1	-0.146	0.375982	0.987528
213827	Arcn1	38.842	37.267	36.019	47.145	43.861	46.428	36.683	42.958	41.541	48.738	47.224	47.147	1661.27	0.24	0.0350883	0.780712	0.248	0.0292329	0.987528
68497	Arel1	16.362	16.946	16.99	15.638	9.931	17.704	9.26	13.313	11.99	11.648	13.566	9.241	819.801	0.004	0.987733	1	-0.257	0.283552	0.987528
11840	Arf1	67.144	65.475	68.104	65.495	79.764	66.781	81.336	71.501	70.34	73.823	67.558	78.403	1419.18	-0.02	0.863676	1	0.031	0.788964	0.988671
11841	Arf2	44.586	40.851	48.25	40.769	47.705	47.09	51.39	47.258	53.445	47.82	48.248	54.877	890.763	-0.011	0.917588	1	-0.026	0.800158	0.989432
11842	Arf3	73.525	76.761	76.459	74.496	73.409	77.203	62.313	67.586	69.876	67.414	65.044	68.14	2156.87	0.008	0.93547	1	-0.056	0.553853	0.987528
11843	Arf4	43.847	42.776	46.452	44.812	54.113	46.637	49.16	40.525	41.257	45.821	40.273	49.294	1726.95	0.05	0.683366	1	0.083	0.497219	0.987528
11844	Arf5	94.022	94.449	93.374	94.245	118.982	92.058	94.115	76.845	75.813	75.595	74.649	89.445	790.963	-0.039	0.783327	1	0.064	0.642498	0.987528
11845	Arf6	110.038	120.537	123.016	114.364	133.165	124.719	128.894	105.204	115.329	120.431	108.463	129.56	1083.27	0.038	0.752183	1	0.027	0.824605	0.992166
228998	Arfgap1	6.897	7.703	6.801	6.766	6.407	6.589	7.068	7.782	7.005	6.276	6.603	5.732	612.743	-0.231	0.0584539	0.97347	-0.156	0.197888	0.987528
77038	Arfgap2	17.651	19.228	17.796	17.362	17.103	16.843	13.65	15.105	14.521	16.098	15.104	14.12	477.14	0.067	0.609305	1	-0.137	0.286954	0.987528
66251	Arfgap3	15.699	14.665	14.985	15.052	15.207	14.074	11.174	13.149	11.092	9.851	11.327	12.895	503.872	-0.058	0.672177	1	-0.08	0.54942	0.987528
211673	Arfgef1	18.787	16.397	18.647	18.87	17.293	18.527	11.851	13.948	13.638	16.658	14.825	12.317	1204.02	0.149	0.339715	1	-0.022	0.886121	0.993503
99371	Arfgef2	10.796	11.525	9.628	11.899	4.9	10.103	6.752	14.308	13.607	12.485	16.332	8.559	574.374	0.104	0.824911	1	-0.27	0.56721	0.987528
99889	Arfip1	13.76	10.933	11.659	15.067	13.903	12.66	13.334	14.041	15.58	14.192	12.905	15.31	500.961	-0.024	0.86576	1	0.152	0.285637	0.987528
76932	Arfip2	2.621	2.782	2.145	2.357	2.632	2.796	3.15	3.059	2.72	2.018	2.954	2.901	229.525	-0.187	0.306879	1	0	0.999038	0.999898
76688	Arfrp1	14.054	15.717	15.619	14.524	16.189	14.554	8.857	8.027	7.887	8.395	8.129	9.038	920.842	0.047	0.673998	1	-0.052	0.630128	0.987528
11846	Arg1	40.09	3.49	21.309	27.514	3.907	12.953	133.661	121.811	123.802	112.762	107.571	133.932	1073.27	-0.113	0.869354	1	-0.535	0.440937	0.987528
11847	Arg2	22.137	20.881	22.275	18.648	24.417	22.537	17.373	11.606	20.123	9.326	11.071	17.994	154.022	-0.37	0.127408	1	-0.045	0.846319	0.993503
234023	Arglu1	16.347	14.096	15.166	18.508	17.826	16.487	15.387	12.164	13.199	16.539	11.435	13.104	698.308	0.008	0.94983	1	0.167	0.180755	0.987528
228359	Arhgap1	34.719	38.022	35.352	35.325	35.359	35.134	33.278	29.867	31.646	35.578	30.894	32.141	1607.52	0.059	0.579869	1	-0.078	0.462281	0.987528
78514	Arhgap10	0.646	0.095	0.495	0.679	0.474	0.583	3.283	4.546	4.922	1.716	3.999	4.045	41.187	-0.398	0.400284	1	0.463	0.431729	0.987528
228482	Arhgap11a	4.402	3.457	3.528	4.864	2.295	4.074	3.639	5.611	5.213	6.884	6.677	4.887	375.5	0.332	0.236095	1	-0.07	0.804652	0.989432
75415	Arhgap12	7.163	7.285	8.209	6.084	5.559	7.837	4.961	7.029	7.402	6.603	7.997	5.742	567.962	0.09	0.657613	1	-0.264	0.19151	0.987528
76117	Arhgap15	8.65	6.944	6.564	8.683	10.28	8.409	10.189	7.387	8.317	13.401	9.225	9.172	554.425	0.292	0.0753359	1	0.274	0.0972466	0.987528
70497	Arhgap17	19.832	21.468	21.996	20.566	19.792	19.925	18.024	20.843	19.956	19.269	21.141	18.881	1185.69	0.014	0.904717	1	-0.114	0.314303	0.987528
73910	Arhgap18	20.666	16.426	18.607	19.462	18.059	19.176	12.907	11.571	12.955	15.109	13.49	13.754	519.013	0.18	0.134912	1	-0.017	0.886463	0.993503
71085	Arhgap19	3.043	1.618	1.803	1.986	1.751	2.654	5.791	11.744	12.816	9.659	13.405	11.324	221.595	0.196	0.541092	1	-0.086	0.802869	0.989432
71435	Arhgap21	4.066	3.62	3.504	3.674	2.349	3.672	1.851	2.975	3.916	2.12	3.327	1.421	300.368	-0.342	0.313512	1	-0.243	0.471437	0.987528
239027	Arhgap22	60.544	68.806	68.622	60.093	72.234	65.207	25.288	20.979	18.606	31.286	26.563	21.574	1425.94	0.297	0.0731642	1	-0.053	0.743035	0.987856
58996	Arhgap23	0.083	0.113	0.104	0.116	0.159	0.262	1.148	1.937	1.5	1.368	1.364	1.461	52.033	-0.103	0.747319	1	0.794	0.111011	0.987528
232201	Arhgap25	10.563	8.94	9.445	11.316	10.563	9.863	20.893	24.16	22.281	20.436	22.826	19.755	584.378	-0.097	0.464218	1	0.087	0.533622	0.987528
71302	Arhgap26	3.183	3.225	3.221	3.318	2.515	3.238	1.853	1.62	1.511	2.954	1.755	1.561	247.696	0.309	0.1713	1	-0.142	0.516978	0.987528
544817	Arhgap27	9.961	12.203	10.371	10.735	7.363	10.214	11.128	12.789	12.625	12.263	12.715	9.68	853.651	-0.076	0.69355	1	-0.24	0.215968	0.987528
653030	Arhgap27os3	1.8	1.214	0.543	1.893	0.578	0.77	2.171	2.122	2.059	1.743	2.294	2.626	26.449	0.097	0.844561	1	-0.185	0.728597	0.987856
268970	Arhgap28	47.851	51.993	50.171	44.3	39.987	47.892	11.056	9.866	9.728	23.14	15.966	10.49	1243.99	0.676	0.00283488	0.190674	-0.229	0.302004	0.987528
226652	Arhgap30	61.432	65.645	64.066	63.559	56.742	64.283	53.021	56.981	56.701	64.697	58.953	49.543	2983.59	0.056	0.687539	1	-0.096	0.491621	0.987528
12549	Arhgap31	55.604	65.293	60.157	52.274	46.489	55.981	11.119	17.924	15.55	16.026	20.895	9.206	2562.92	0.041	0.870046	1	-0.253	0.304529	0.987528
232906	Arhgap35	3.315	2.082	2.309	3.428	1.602	2.748	1.439	2.05	1.306	2.304	2.801	1.564	147.46	0.462	0.156167	1	-0.016	0.960969	0.996269
223666	Arhgap39	1.584	1.835	1.206	1.974	1.126	1.556	6.403	13.193	12.391	6.656	13.509	8.708	341.319	-0.162	0.597621	1	0.016	0.961975	0.996269
171207	Arhgap4	4.508	4.408	4.095	5.007	3.975	4.163	6.685	7.687	7.438	6.791	7.499	6.311	490.49	-0.085	0.568459	1	-0.028	0.853706	0.993503
71544	Arhgap42	5.126	3.761	4.134	5.551	3.865	4.619	0.092	0	0.08	0.591	0.408	0.043	113.948	2.587	0.000153019	0.0228156	0.063	0.876989	0.993503
70719	Arhgap45	62.855	74.55	68.844	63.273	57.862	64.521	38.889	40.926	39.745	51.735	45.497	31.951	2387.06	0.108	0.545135	1	-0.196	0.270327	0.987528
11855	Arhgap5	14.994	13.209	15.017	12.274	13.559	14.258	3.746	3.658	3.632	5.483	4.155	3.458	941.488	0.244	0.168675	1	-0.15	0.377485	0.987528
11856	Arhgap6	0.759	0.359	0.815	0.684	0.48	0.61	1.498	0.897	0.946	2.973	1.905	1.085	81.2	0.836	0.0161332	0.50848	-0.151	0.683437	0.987856
73167	Arhgap8	10.815	15.146	12.306	10.544	13.583	10.997	0.176	0.061	0.061	0.181	0.06	0.133	195.137	0.334	0.641676	1	-0.172	0.58756	0.987528
216445	Arhgap9	12.851	11.629	11.878	18.01	13.673	13.411	34.722	28.497	29.058	32.839	27.369	30.958	632.335	-0.014	0.900151	1	0.257	0.0320212	0.987528
192662	Arhgdia	102.016	103.695	103.766	101.614	118.027	101.642	107.668	95.911	95.023	104.696	93.957	105.514	2175.53	0.03	0.774037	1	0.006	0.955425	0.996269
11857	Arhgdib	70.017	68.986	71.16	75.344	87.799	69.349	110.987	91.496	92.105	102.082	87.023	104.569	1197.8	0	0.998189	1	0.097	0.448363	0.987528
16801	Arhgef1	21.028	23.626	20.463	23.544	17.955	19.786	17.693	18.376	18.196	19.956	19.867	15.725	1477.19	0.029	0.844385	1	-0.134	0.370792	0.987528
234094	Arhgef10	0.852	0.674	0.754	0.787	0.753	0.558	1.18	1.038	1.059	1.27	1.139	1.337	74.542	0.195	0.40306	1	-0.171	0.495957	0.987528
72754	Arhgef10l	0.185	0.213	0.273	0.243	0.237	0.17	10.853	14.221	15.13	9.065	11.504	12.138	239.394	-0.296	0.0964967	1	-0.086	0.842876	0.993503
213498	Arhgef11	3.195	3.999	4.443	3.407	2.23	3.473	2.881	4.514	4.198	4.489	5.02	2.528	300.294	0.067	0.823067	1	-0.381	0.206986	0.987528
69632	Arhgef12	2.5	2.292	2.369	3.174	2.3	2.274	1.249	1.561	1.3	1.135	1.429	1.152	217.032	-0.146	0.480234	1	0.066	0.735506	0.987856
102098	Arhgef18	1.101	1.009	1.073	1.158	0.318	0.792	0.484	1.155	1.268	1.281	1.959	0.496	107.578	0.323	0.53942	1	-0.519	0.326434	0.987528
16800	Arhgef2	16.268	18.222	17.386	16.302	15.236	16.724	18.016	18.811	18.768	18.058	18.788	17.137	1982.93	-0.04	0.714092	1	-0.148	0.174267	0.987528
52666	Arhgef25	0.395	0.135	0.242	0.613	0.386	0.396	0.091	0.177	0	0.117	0.153	0.086	11.282	0.516	0.548005	1	0.812	0.260736	0.987528
71704	Arhgef3	13.12	14.136	15.056	15.803	10.521	15.172	10.105	9.102	10.059	11.231	10.284	10.974	614.555	0.154	0.327508	1	-0.086	0.580319	0.987528
328967	Arhgef37	0.021	0	0.023	0	0	0	0.804	1.105	0.54	1.12	1.667	1.249	22.563	0.749	0.108758	1	-1.776	0.271094	0.987528
230098	Arhgef39	1.861	2.063	1.998	2.195	2.679	1.91	2.01	1.679	1.371	2.287	2.904	2.119	117.098	0.536	0.0117883	0.442121	0.136	0.518714	0.987528
226970	Arhgef4	2.421	3.095	2.347	1.758	2.379	2.281	0.491	0.708	0.672	0.983	0.776	0.61	132.324	0.344	0.206555	1	-0.336	0.160851	0.987528
268739	Arhgef40	16.156	19.542	18.779	15.07	15.603	17.997	3.85	3.527	2.897	4.574	4.723	2.752	1389.01	0.23	0.266371	1	-0.202	0.31557	0.987528
73341	Arhgef6	30.431	26.655	29.142	30.849	23.565	28.156	26.872	28.824	28.014	34.678	30.644	26.095	1681.43	0.122	0.408128	1	-0.11	0.454568	0.987528
54126	Arhgef7	2.853	3.588	2.617	2.759	2.616	2.962	2.755	2.724	2.141	2.337	2.416	3.153	293.427	0.054	0.776907	1	-0.159	0.401332	0.987528
236915	Arhgef9	0.861	0.655	0.742	0.727	0.881	0.728	0.211	0.199	0.117	0.139	0.308	0.111	89.124	0.069	0.849091	1	-0.017	0.957332	0.996269
93760	Arid1a	9.124	7.96	9.907	9.257	8.218	8.808	10.424	8.499	7.003	9.312	8.833	9.899	803.652	0.122	0.394045	1	-0.084	0.555923	0.987528
239985	Arid1b	18.051	20.817	18.789	17.476	11.212	17.927	6.599	9.609	8.875	10.195	10.71	5.669	1327.48	0.079	0.768082	1	-0.338	0.202912	0.987528
77044	Arid2	8.307	8.942	9.494	8.225	7.606	8.992	5.332	7.691	8.579	8.874	8.884	5.615	618.517	0.13	0.576187	1	-0.149	0.518583	0.987528
13496	Arid3a	3.425	3.074	3.814	3.783	3.088	3.538	2.944	3.015	2.709	2.912	2.839	2.218	247.23	-0.119	0.521396	1	-0.033	0.85727	0.993503
56380	Arid3b	4.516	5.379	5.277	5.503	4.293	5.454	2.223	2.612	2.082	2.778	2.645	2.099	300.518	0.123	0.546544	1	-0.034	0.861671	0.993503
238247	Arid4a	32.782	31.147	32.563	32.254	39.099	33.495	27.469	21.51	22.118	25.435	20.783	24.056	1117.64	-0.012	0.930197	1	0.074	0.569756	0.987528
94246	Arid4b	8.762	7.899	9.245	8.065	9.913	8.292	5.644	4.089	4.241	5.657	4.473	5.25	803.23	0.146	0.348329	1	-0.023	0.881732	0.993503
214855	Arid5a	6.493	9.32	7.115	6.685	6.813	7.113	8.037	9.028	9.341	7.594	8.572	8.435	1144.77	-0.101	0.443873	1	-0.188	0.156214	0.987528
71371	Arid5b	1.061	0.872	1.085	1.168	1.128	1.001	6.507	5.676	5.463	4.37	5.089	6.673	295.793	-0.136	0.437281	1	0.084	0.682324	0.987856
23806	Arih1	23.232	20.345	22.601	24.062	20.178	24.654	17.411	21.762	21.915	20.366	22.384	18.033	1209.88	-0.004	0.981989	1	0.014	0.932382	0.995786
23807	Arih2	16.086	16.186	15.906	17.311	14.658	16.297	15.39	15.806	17.626	15.45	14.757	15.825	930.318	-0.085	0.466217	1	-0.045	0.70106	0.987856
104303	Arl1	41.11	39.175	39.397	41.915	49.053	39.696	56.062	50.328	51.016	48.53	46.338	56.543	770.978	-0.055	0.64885	1	0.078	0.527475	0.987528
56795	Arl10	10.442	8.379	8.138	8.237	12.015	8.053	10.14	10.081	7.594	6.947	9.482	9.139	128.816	-0.112	0.618264	1	0.004	0.986136	0.997811
219144	Arl11	6.73	6.494	7.673	6.861	6.38	6.984	33.854	28.337	24.049	17.717	23.024	32.2	144.315	-0.262	0.265256	1	-0.09	0.737302	0.987856
68146	Arl13b	3.982	3.611	4.516	4.526	5.874	4.119	4.715	3.838	3.26	3.956	4.011	3.635	152.879	-0.015	0.942324	1	0.201	0.337257	0.987528
71619	Arl14	0.639	0.132	0.412	1.883	0.164	0.674	4.012	3.62	3.077	2.537	3.783	3.205	14.065	-0.112	0.859657	1	1.113	0.185968	0.987528
212772	Arl14ep	4.604	3.736	4.266	4.961	4.694	4.186	5.392	5.23	4.817	4.589	4.881	4.653	187.292	-0.124	0.442467	1	0.088	0.592567	0.987528
218639	Arl15	0.91	0.907	0.74	0.986	1.275	0.785	3.66	3.499	3.607	2.736	3.601	3.801	71.813	-0.091	0.713596	1	0.189	0.536681	0.987528
70317	Arl16	3.797	3.904	4.258	3.994	4.553	3.474	3.7	3.391	3.012	2.638	3.809	4.04	161.543	0.05	0.806685	1	-0.044	0.826984	0.992166
56327	Arl2	7.137	7.921	5.997	6.815	7.82	6.955	8.286	7.514	7.56	6.516	6.883	9.422	224.476	-0.037	0.84098	1	-0.013	0.944599	0.996269
107566	Arl2bp	30.098	29.038	25.796	30.329	30.88	27.579	23.12	16.712	17.023	26.471	19.735	22.42	611.566	0.279	0.0391658	0.821436	0.019	0.888707	0.993503
56350	Arl3	9.824	9.433	10.987	9.607	11.204	9.969	7.053	5.576	5.351	5.99	5.673	6.428	181.533	0.014	0.938298	1	-0.022	0.899975	0.994028
11861	Arl4a	9.431	8.85	9.564	8.742	8.346	9.662	5.104	3.417	4.667	4.714	4.231	5.25	378.813	0.116	0.423658	1	-0.107	0.428217	0.987528
320982	Arl4c	18.275	21.236	20.988	19.745	26.416	23.468	29.412	20.41	24.42	20.992	19.384	27.814	535.359	-0.13	0.470098	1	0.154	0.392556	0.987528
80981	Arl4d	2.776	2.626	2.862	4.554	2.281	3.394	5.224	3.143	2.556	2.065	2.831	6.324	27.488	0.019	0.968615	1	0.236	0.634658	0.987528
75423	Arl5a	88.57	82.487	87.716	85.577	78.56	86.803	52.676	67.306	68.575	72.201	64.796	60.117	2452.85	0.066	0.656513	1	-0.09	0.546063	0.987528
75869	Arl5b	3.281	2.387	3.818	2.95	2.959	3.364	1.585	1.952	2.294	1.689	2.203	2.231	289.419	0.076	0.688199	1	-0.07	0.703933	0.987856
217151	Arl5c	93.795	96.703	104.057	92.214	120.826	99.613	79.831	63.243	63.72	76.332	67.157	75.598	1190.26	0.088	0.53854	1	0.037	0.793309	0.988852
56297	Arl6	12.569	10.402	11.201	9.656	13.331	10.85	3.226	2.056	2.378	4.144	2.546	3.046	146.309	0.349	0.189815	1	-0.048	0.833797	0.993143
54208	Arl6ip1	73.762	75.209	78.378	74.231	92.113	78.289	82.522	74.142	73.839	75.239	73.948	88.045	1628.39	0.041	0.717939	1	0.057	0.614746	0.987528
65105	Arl6ip4	15.964	16.881	14.424	17.802	18.801	14.474	20.604	15.623	15.269	16.965	14.939	19.05	298.944	-0.004	0.982972	1	0.06	0.721772	0.987856
65106	Arl6ip5	45.759	37.637	42.288	45.217	54.779	44.637	82.938	66.726	69.693	70.325	65.995	79.399	498.238	-0.02	0.886503	1	0.158	0.27725	0.987528
65103	Arl6ip6	15.278	13.188	14.168	13.052	16.399	14.452	14.469	14.051	15.765	15.321	14.892	17.284	258.32	0.1	0.514743	1	-0.008	0.958184	0.996269
68724	Arl8a	48.929	47.222	46.645	43.984	51.546	42.26	52.867	49.674	49.504	42.624	43.62	54.976	780.312	-0.109	0.389481	1	-0.101	0.425592	0.987528
67166	Arl8b	40.899	34.908	38.409	39.618	42.715	41.878	64.427	57.653	59.18	61.203	54.371	67.38	1403.91	0.012	0.904706	1	0.077	0.44928	0.987528
74252	Armc1	17.631	17.053	19.474	20.871	21.345	18.449	24.748	22.998	22.116	22.429	22.117	28.411	464.75	0.059	0.665578	1	0.118	0.394698	0.987528
67211	Armc10	6.813	5.88	6.25	7.114	7.725	6.604	8.19	5.945	6.035	5.95	6.443	6.912	242.398	-0.05	0.763921	1	0.132	0.419658	0.987528
233912	Armc5	16.37	21.48	17.496	18.353	13.615	17.885	18.301	17.416	22.276	17.567	22.127	17.69	417.013	-0.012	0.952085	1	-0.19	0.340351	0.987528
76813	Armc6	2.631	2.705	2.153	2.056	2.798	1.875	3.537	3.994	4.142	2.361	3.655	2.94	104.832	-0.396	0.0721224	1	-0.217	0.345651	0.987528
276905	Armc7	10.752	13.985	10.967	12.94	11.764	11.217	11.927	13.279	12.381	10.692	13.801	13.152	307.668	-0.001	0.99696	1	-0.026	0.87046	0.993503
74125	Armc8	32.118	30.522	34.136	32.278	35.16	32.368	24.164	23.644	22.844	23.036	22.773	26.423	1153.47	0.031	0.758066	1	-0.002	0.98529	0.997811
78795	Armc9	0.549	0.485	0.475	0.678	0.247	0.466	2.508	3.915	3.332	2.529	3.543	3.288	170.948	-0.065	0.829463	1	-0.148	0.663975	0.987856
67416	Armcx2	2.425	1.801	2.17	2.196	1.881	2.29	0.874	0.954	0.828	0.752	0.601	0.48	78.147	-0.544	0.0604954	0.97347	-0.045	0.854314	0.993503
71703	Armcx3	4.295	3.95	4.165	4.06	4.118	3.686	4.722	5.681	5.934	3.775	4.843	5.408	227.524	-0.225	0.185389	1	-0.112	0.520168	0.987528
494468	Armcx5	5.077	5.807	5.872	5.277	4.975	5.256	5.074	3.528	3.74	5.475	4.719	4.688	150	0.282	0.1625	1	-0.162	0.410465	0.987528
278097	Armcx6	1.016	1.582	1.454	1.554	0.988	1.33	0.297	0.258	0.258	0.267	0.283	0.421	24.148	0.249	0.649577	1	-0.108	0.796126	0.988887
71617	Armh3	15.683	16.611	15.392	13.295	12.539	15.246	11.663	11.731	10.184	12.614	12.343	8.778	350.606	0.008	0.966387	1	-0.253	0.160792	0.987528
73419	Armt1	2.098	1.654	2.171	2.627	1.603	2.415	2.407	3.267	3.017	2.378	2.666	2.684	169.952	-0.174	0.453437	1	0.123	0.602101	0.987528
11863	Arnt	10.404	8.756	9.56	8.516	5.967	8.386	8.026	11.312	10.58	9.216	10.505	8.308	711.803	-0.093	0.646255	1	-0.371	0.0675832	0.987528
11865	Arntl	5.86	5.184	7.135	6.629	4.592	7.217	6.33	5.895	6.523	6.632	6.985	6.753	168.1	0.129	0.514761	1	-0.024	0.902302	0.994028
56443	Arpc1a	29.079	29.224	28.464	29.121	35.754	28.578	29.014	22.686	26.4	22.717	25.447	28.698	619.639	-0.023	0.870876	1	0.057	0.68618	0.987856
11867	Arpc1b	41.253	44.648	41.663	40.96	47.912	39.778	46.157	41.675	41.122	43.131	39.782	44.145	2029.8	-0.018	0.861468	1	-0.037	0.72196	0.987856
76709	Arpc2	102.177	102.952	105.356	104.244	128.958	103.609	116.535	95.876	96.391	104.848	92.829	110.273	1778.72	0	0.999644	1	0.069	0.587389	0.987528
56378	Arpc3	40.44	36.273	40.826	39.74	50.549	41.26	44.67	35.879	38.577	39.04	33.394	42.263	961.633	-0.053	0.704814	1	0.118	0.397061	0.987528
68089	Arpc4	47.93	47.955	49.175	49.467	59.376	50.102	60.176	50.419	50.143	52.614	48.729	57.26	1207.56	-0.016	0.891615	1	0.084	0.483932	0.987528
67771	Arpc5	127.209	120.437	129.328	128.14	144.509	127.426	137.454	116.483	117.707	129.927	111.801	129.92	1860.78	0.003	0.978777	1	0.04	0.710593	0.987856
74192	Arpc5l	21.049	20.57	21.429	21.446	24.909	21.143	17.591	14.771	13.247	18.961	14.9	15.422	623.282	0.117	0.414652	1	0.05	0.725104	0.987856
70420	Arpin	84.645	92.43	89.245	86.047	105.717	90.059	34.067	26.711	18.331	29.579	28.046	26.331	804.981	0.109	0.544829	1	0.031	0.857336	0.993503
59046	Arpp19	11.704	11.234	10.938	10.626	13.863	11.418	10.482	9.414	9.538	10.93	9.643	10.148	847.589	0.064	0.616685	1	0.035	0.78473	0.988671
109689	Arrb1	4.501	3.797	3.78	4.68	2.705	3.881	3.814	7.047	7.503	4.731	6	5.256	425.967	-0.196	0.472704	1	-0.142	0.60488	0.987528
216869	Arrb2	40.248	32.078	40.517	36.353	44.78	38.047	41.561	37.428	38.921	35.808	37.681	39.538	1206.16	-0.059	0.64417	1	0.033	0.794045	0.988852
215705	Arrdc1	34.45	38.231	35.321	33.95	41.075	33.219	24.985	20.326	19.167	21.262	19.396	21.513	1199.11	-0.045	0.728743	1	-0.047	0.712203	0.987856
70807	Arrdc2	11.813	15.96	11.166	12.305	14.837	13.494	15.414	16.842	16.418	13.452	17.019	16.489	466.892	-0.057	0.672862	1	0.022	0.873388	0.993503
105171	Arrdc3	5.661	4.802	6.78	4.955	4.27	6.61	4.095	7.943	10.34	5.723	7.395	6.897	420.684	-0.104	0.673498	1	-0.176	0.479707	0.987528
66412	Arrdc4	55.609	57.106	60.738	50.444	51.92	56.102	38.825	41.215	44.526	38.931	39.097	41.179	1342.71	-0.061	0.519929	1	-0.177	0.057507	0.987528
11883	Arsa	14.493	19.152	16.005	13.738	16.155	14.173	13.457	13.553	12.596	11.801	12.767	13.042	570.271	-0.074	0.543096	1	-0.216	0.0701812	0.987528
11881	Arsb	33.7	27.758	31.814	35.319	32.362	36.296	11.941	12.404	12.426	17.447	15.059	13.041	892.723	0.306	0.0373734	0.800465	0.114	0.419781	0.987528
74008	Arsg	0.028	0	0.119	0.058	0.036	0.176	0.804	1.252	0.726	0.895	0.708	1.139	15.927	-0.111	0.855239	1	0.892	0.375402	0.987528
545260	Arsi	1.032	1.379	0.831	1.139	0.795	1.142	8.961	12.331	11.71	5.5	9.049	6.698	87.688	-0.646	0.0126327	0.453452	-0.084	0.815303	0.990182
77041	Arsk	2.4	1.522	1.614	2.335	2.044	1.82	5.249	6.679	5.936	5.089	5.513	7.077	157.814	-0.023	0.921372	1	0.12	0.637308	0.987528
11871	Art2a	39.187	40.289	44.578	36.721	60.648	44.901	20.177	19.841	15.582	20.888	26.897	22.25	244.017	0.332	0.092405	1	0.126	0.493995	0.987528
11872	Art2b	2.745	2.01	2.368	3.981	3.631	2.718	7.427	9.378	10.401	4.848	9.886	13.552	131.012	0.018	0.955671	1	0.497	0.141805	0.987528
109979	Art3	0.127	0.065	0.034	0.1	0.142	0.1	0.459	0.482	0.332	0.197	0.566	0.578	14.938	0.073	0.899874	1	0.528	0.473952	0.987528
68865	Arv1	3.74	4.664	3.49	4.385	3.069	2.843	5.4	4.628	4.618	2.889	4.127	5.238	60.377	-0.254	0.417859	1	-0.251	0.431955	0.987528
11877	Arvcf	0.208	0.449	0.402	0.383	0.227	0.527	0.552	0.48	0.468	0.49	0.488	0.498	37.535	-0.022	0.955976	1	0.06	0.885334	0.993503
57344	As3mt	9.009	10.449	9.861	8.985	10.053	8.357	10.159	9.524	9.631	7.64	9.114	9.507	345.857	-0.161	0.23684	1	-0.145	0.281146	0.987528
11886	Asah1	54.754	50.258	54.505	51.672	60.251	53.484	65.694	61.409	63.05	60.982	58.815	67.901	1933.26	-0.019	0.846072	1	0.005	0.956378	0.996269
13196	Asap1	26.15	27.384	24.931	27.296	23.907	25.829	21.799	22.679	23.378	26.903	23.843	19.595	1925.06	0.048	0.739507	1	-0.072	0.613315	0.987528
211914	Asap2	11.567	10.599	11.032	10.546	8.967	10.706	3.081	2.697	2.436	3.539	3.409	2.203	328.961	0.159	0.43224	1	-0.178	0.331175	0.987528
230837	Asap3	1.307	0.747	1.287	0.84	0.886	0.842	0.175	0.495	0.19	0.45	0.333	0.414	16.756	0.462	0.456524	1	-0.428	0.413618	0.987528
65247	Asb1	2.324	3.021	2.603	2.741	1.726	1.959	2.023	3.794	3.699	2.387	3.505	1.777	144.078	-0.323	0.312476	1	-0.318	0.322776	0.987528
142688	Asb13	7.489	9.51	9.562	7.537	9.295	7.318	5.834	6.474	6.668	6.18	6.931	7.514	276.133	0.118	0.435823	1	-0.182	0.215399	0.987528
65256	Asb2	39.737	44.173	41.166	42.01	47.263	42.024	54.281	54.738	52.1	62.98	60.92	57.197	1314.65	0.171	0.0861219	1	0.022	0.826464	0.992166
65257	Asb3	11.927	11.614	11.236	11.833	13.14	12.427	9.793	8.865	8.114	8.442	8.532	11.172	426.714	0.07	0.627809	1	0.057	0.685934	0.987856
72323	Asb6	11.884	15.71	12.016	11.584	11.149	10.231	9.427	8.947	8.858	8.933	9.658	9	444.116	0.019	0.893848	1	-0.305	0.0284464	0.987528
117589	Asb7	1.602	1.902	2.274	1.926	1.322	1.789	1.933	2.86	2.535	2.2	2.763	2.434	101.176	0.018	0.944193	1	-0.22	0.401912	0.987528
78541	Asb8	25.575	28.31	26.846	25.118	25.91	26.109	22.416	22.565	22.235	18.783	21.497	22.839	490	-0.092	0.419444	1	-0.111	0.320035	0.987528
69090	Ascc1	16.172	17.185	18.406	17.961	19.985	18.634	21.622	17.843	16.856	17.881	16.803	19.04	273.335	-0.064	0.677555	1	0.081	0.599126	0.987528
75452	Ascc2	26.501	28.58	26.737	29.444	23.488	25.82	22.415	27.403	26.958	25.622	26.197	21.163	833.954	-0.075	0.642236	1	-0.098	0.54149	0.987528
77987	Ascc3	8.003	7.917	8.354	9.126	7.132	8.139	8.897	11.711	10.534	11.356	12.754	8.554	757.132	0.066	0.727979	1	-0.035	0.853799	0.993503
66403	Asf1a	9.85	9.209	9.697	9.496	11.727	9.891	6.717	5.351	5.637	7.566	6.625	8.862	213.635	0.381	0.0337008	0.771002	0.066	0.698392	0.987856
66929	Asf1b	11.457	10.451	10.513	11.993	16.226	11.79	12.264	10.998	10.129	15.872	16.075	15.624	215.091	0.516	0.00193293	0.151892	0.247	0.1403	0.987528
11890	Asgr2	0.261	0.134	0.21	0.068	0.335	0.344	3.07	4.105	4.369	0.809	2.595	3.047	22.064	-0.958	0.0462233	0.87411	0.143	0.857103	0.993503
192195	Ash1l	8.375	8.601	8.38	7.896	10.139	8.47	7.458	7.427	6.186	7.686	7.366	6.715	827.086	0.053	0.671532	1	0.012	0.921216	0.99426
23808	Ash2l	7.946	7.454	7.413	8.284	6.538	6.849	10.644	9.557	9.39	9.576	9.993	9.907	561.129	0	0.997878	1	-0.122	0.315088	0.987528
109900	Asl	27.153	29.222	28.469	26.543	32.218	27.035	17.772	14.671	15.025	14.085	14.814	15.413	863.448	-0.097	0.429084	1	-0.034	0.773785	0.987856
27053	Asns	3.559	2.271	2.373	3.485	1.733	1.94	6.762	2.059	6.035	3.246	1.961	5.452	74.932	-0.42	0.232982	1	-0.283	0.4369	0.987528
70396	Asnsd1	17.403	16.043	16.276	17.58	17.485	16.641	17.071	16.168	14.803	17.904	16.132	18.408	576.948	0.128	0.243718	1	0.01	0.925261	0.99426
65973	Asph	5.542	5.82	6.113	4.777	4.123	5.335	2.014	3.591	3.822	2.528	2.778	2.753	476.287	-0.204	0.324449	1	-0.339	0.0945172	0.987528
72898	Asphd2	1.017	1.886	1.178	0.986	1.459	1.135	0	0	0	0.074	0	0.023	29.986	2.928	0.0452677	0.867319	-0.222	0.668878	0.987856
12316	Aspm	0.7	0.618	0.716	1.208	0.744	0.622	0.435	0.47	0.515	0.936	2.008	0.648	66.511	1.268	0.00209827	0.160919	0.27	0.508927	0.987528
67855	Asprv1	39.479	51.603	47.195	47.155	68.888	56.452	31.474	9.465	9.963	37.511	22.462	20.112	338.573	0.739	0.03934	0.821436	0.27	0.441715	0.987528
68938	Aspscr1	21.478	25.649	24.137	21.78	24.028	21.841	16.159	13.285	11.882	13.277	12.908	13.453	1107.4	-0.053	0.690003	1	-0.123	0.342368	0.987528
66514	Asrgl1	8.157	7.932	8.104	10.223	10.864	9.743	15.951	13.756	13.12	13.948	14.248	14.944	311.951	0.016	0.902526	1	0.302	0.0280086	0.987528
11898	Ass1	19.001	17.581	20.699	19.222	24.042	23.362	21.177	16.698	22.434	20.529	16.243	21.129	202.252	-0.056	0.751137	1	0.173	0.326301	0.987528
66595	Aste1	1.829	1.726	1.482	1.748	1.878	1.366	2.086	2.562	2.748	2.7	2.052	2.253	110.848	-0.09	0.702542	1	-0.064	0.792443	0.988852
228790	Asxl1	11.959	12.945	10.307	10.909	8.938	11.045	9.206	11.84	11.002	11.048	9.108	8.096	531.357	-0.187	0.32573	1	-0.228	0.230138	0.987528
75302	Asxl2	3.385	3.095	3.332	3.667	3.336	3.426	3.492	3.961	3.604	3.188	4.056	3.845	692.397	0.003	0.982998	1	0.044	0.737411	0.987856
67979	Atad1	16.862	13.244	14.211	14.052	14.478	15.207	13.629	15.168	15.905	13.389	14.868	15.618	724.702	-0.028	0.834513	1	-0.066	0.620976	0.987528
70472	Atad2	5.1	4.034	4.456	6.177	3.205	4.624	4.719	6.458	6.493	9.242	9.41	5.282	439.638	0.411	0.137723	1	-0.009	0.97316	0.996576
320817	Atad2b	10.826	11.094	11.115	11.033	11.018	10.684	6.541	7.75	7.658	7.948	8.277	5.935	945.173	0.012	0.939318	1	-0.059	0.698843	0.987856
108888	Atad3a	7.852	6.727	6.603	10.517	7.005	6.453	14.03	19.339	17.074	12.643	15.69	15.188	423.411	-0.217	0.304136	1	0.13	0.548301	0.987528
237877	Atad5	2.974	3.176	2.803	3.249	2.354	2.942	2.83	3.222	2.42	4.649	3.876	3.481	173.796	0.5	0.0148446	0.493621	-0.109	0.599723	0.987528
73242	Atat1	4.001	3.649	3.849	3.312	4.645	3.465	2.833	2.426	1.838	2.955	2.857	1.744	163.916	0.091	0.695676	1	-0.069	0.758132	0.987856
16467	Atcay	3.111	5.9	2.191	3.49	4.038	3.06	0.375	0.942	0.072	0.429	0.811	0.591	55.467	0.569	0.258322	1	0.015	0.970477	0.996269
11907	Ate1	12.682	10.431	12.651	11.462	10.596	11.938	11.618	14.898	14.235	13.165	14.909	13.589	535.026	0.034	0.826365	1	-0.118	0.451125	0.987528
11908	Atf1	10.14	8.693	9.649	11.464	8.649	10.791	14.983	14.476	13.683	13.227	11.859	16.93	329.511	-0.051	0.742289	1	0.07	0.660132	0.987856
11909	Atf2	7.416	6.378	6.408	6.839	6.441	7.418	5.937	7.002	6.701	7.07	6.767	7.116	701.554	0.092	0.495392	1	-0.01	0.938171	0.996269
11910	Atf3	101.604	93.073	118.19	105.286	115.671	118.627	143.311	109.108	126.151	136.217	110.475	138.243	1784.31	0.026	0.826391	1	0.079	0.515692	0.987528
11911	Atf4	73.352	66.264	81.728	78.161	89.401	81.682	103.081	76.99	84.653	83.221	75.802	92.848	1004.09	-0.068	0.600786	1	0.13	0.32012	0.987528
107503	Atf5	1.553	1.508	1.853	1.134	2.436	1.364	1.509	0.95	1.038	0.802	0.792	1.179	28.296	-0.34	0.451486	1	-0.062	0.88292	0.993503
226641	Atf6	15.799	12.28	12.76	16.683	10.439	13.637	19.776	23.071	23.485	27.176	26.397	17.9	781.151	0.09	0.66637	1	-0.049	0.817935	0.99134
12915	Atf6b	47.407	56.328	47.823	47.471	47.945	46.756	47.36	47.369	47.899	40.375	42.688	46.841	1056.8	-0.135	0.206891	1	-0.136	0.201048	0.987528
223922	Atf7	4.038	3.48	3.986	3.796	3.377	3.707	4.773	6.297	5.024	5.259	5.377	4.739	398.595	-0.065	0.693783	1	-0.124	0.4619	0.987528
54343	Atf7ip	18.415	22.588	22.094	19.025	15.111	20.808	11.952	14.237	13.352	15.231	16.049	11.351	1306.33	0.115	0.549678	1	-0.238	0.213916	0.987528
66795	Atg10	17.521	16.54	18.888	16.372	20.903	17.367	20.274	11.132	13.764	13.244	12.025	16.767	226.084	-0.091	0.684012	1	0.005	0.982784	0.997373
68118	Atg101	19.838	24.803	21.237	21.537	26.533	22.256	24.551	20.8	20.62	18.486	17.623	25.367	311.284	-0.107	0.55499	1	0.045	0.801815	0.989432
67526	Atg12	19.492	17.669	18.551	18.807	18.459	19.763	15.38	14.119	15.499	16.237	14.445	16.504	713.444	0.068	0.505324	1	-0.012	0.902828	0.994028
51897	Atg13	13.267	14.576	10.977	14.377	9.317	11.195	11.641	12.846	13.327	11.832	12.173	12.558	529.582	-0.052	0.778998	1	-0.201	0.278385	0.987528
100504663	Atg14	11.217	13.955	12.813	12.479	9.405	11.662	8.109	8.113	8.683	9.245	7.804	6.82	423.122	-0.062	0.744151	1	-0.229	0.214976	0.987528
77040	Atg16l1	5.956	7.302	6.609	6.402	5.354	6.554	5.327	5.92	5.012	5.346	6.142	4.591	569.241	-0.014	0.93149	1	-0.153	0.35747	0.987528
73683	Atg16l2	4.389	4.848	4.471	4.473	4.258	4.209	2.749	2.2	2.231	2.154	2.129	2.377	272.879	-0.102	0.5142	1	-0.131	0.364958	0.987528
329015	Atg2a	20.137	25.132	19.443	19.457	10.385	19.615	8.552	13.282	13.435	13.518	14.85	7.043	886.976	-0.003	0.993193	1	-0.411	0.192906	0.987528
76559	Atg2b	2.688	2.628	2.34	2.809	1.556	2.926	1.781	4.431	4.476	3.78	3.961	2.202	306.736	-0.088	0.809419	1	-0.104	0.77613	0.987856
67841	Atg3	43.417	41.701	43.131	43.27	52.354	43.499	46.997	41.781	41.08	41.272	40.78	45.593	888.749	-0.023	0.843277	1	0.068	0.550258	0.987528
666468	Atg4a	21.842	18.913	21.064	18.921	21.858	18.587	12.411	13.072	10.71	12.441	10.907	11.546	288.155	-0.051	0.747528	1	-0.108	0.472264	0.987528
66615	Atg4b	10.852	11.338	11.483	9.937	10.852	9.973	10.305	9.876	9.578	8.632	9.354	10.146	633.029	-0.081	0.441191	1	-0.178	0.0876053	0.987528
242557	Atg4c	4.476	3.592	3.66	3.918	3.781	4.413	7.769	10.113	11.45	8.45	8.424	9.967	208.159	-0.129	0.496837	1	-0.006	0.978214	0.996787
235040	Atg4d	7.328	7.534	6.056	7.34	6.366	6.426	6.16	5.18	5.515	5.442	5.92	6.193	311.024	0.064	0.670217	1	-0.1	0.498481	0.987528
11793	Atg5	40.158	37.221	39.536	39.868	42.881	37.77	71.206	63.671	60.6	52.657	55.484	67.854	752.713	-0.152	0.21584	1	-0.003	0.979021	0.996906
74244	Atg7	9.16	11.344	7.882	8.778	8.149	8.591	12.203	13.09	14.3	11.181	12.716	13.314	557.542	-0.092	0.556905	1	-0.193	0.2248	0.987528
245860	Atg9a	3.824	4.688	3.863	3.881	2.077	3.438	3.194	4.486	4.784	3.365	3.791	3.533	254.657	-0.218	0.393678	1	-0.437	0.0877926	0.987528
213948	Atg9b	0.947	1.136	0.949	0.996	1.378	1.431	0.876	0.794	0.826	0.196	0.58	1.007	26.662	-0.574	0.224098	1	0.254	0.560856	0.987528
108147	Atic	3.132	3.167	3.172	3.642	4.151	4.293	9.768	8.783	8.71	5.367	6.363	7.802	201.276	-0.489	0.00324784	0.209846	0.302	0.0974023	0.987528
73991	Atl1	0.856	0.612	0.906	0.626	0.892	0.719	0.18	0.273	0.195	0.308	0.316	0.297	37.998	0.507	0.213617	1	-0.147	0.664864	0.987856
56298	Atl2	4.955	4.978	5.402	4.726	4.123	4.408	4.818	4.701	4.947	5.092	4.717	5.086	465.487	0.042	0.727095	1	-0.256	0.0344337	0.987528
109168	Atl3	9.833	7.76	9.28	9.277	9.586	9.465	5.031	4.099	3.88	5.232	4.856	4.099	624.988	0.133	0.359883	1	0.035	0.79923	0.989432
11920	Atm	0.851	0.574	1.255	1.295	0.603	0.95	1.808	3.209	1.74	3.007	3.652	1.548	121.441	0.272	0.513861	1	0.029	0.946775	0.996269
234776	Atmin	75.61	91.743	81.036	76.973	65.797	79.618	20.119	24.612	24.26	26.489	26.349	21.039	1491.68	0.103	0.54072	1	-0.199	0.224291	0.987528
13498	Atn1	4.051	3.787	2.91	3.265	3.748	3.133	2.222	1.876	1.954	1.663	1.959	1.828	93.532	-0.146	0.537279	1	-0.127	0.553748	0.987528
11927	Atox1	122.259	116.932	123.399	123.082	161.917	125.989	143.994	116.003	113.513	131.884	112.253	135.292	594.94	0.028	0.855123	1	0.132	0.386249	0.987528
11982	Atp10a	1.699	0.495	0.335	3.634	0.473	0.806	2.05	3.83	2.696	3.265	3.322	1.839	64.844	-0.196	0.725091	1	0.87	0.138922	0.987528
231287	Atp10d	10.033	12.358	11.79	10.075	7.022	11.854	5.534	6.868	7.43	9.094	9.683	5.505	665.598	0.305	0.243082	1	-0.279	0.283311	0.987528
50770	Atp11a	16.346	23.893	15.941	14.01	11.637	16.031	7.999	16.162	14.764	12.199	11.668	9.054	1469.67	-0.207	0.420087	1	-0.445	0.0827423	0.987528
76295	Atp11b	23.215	23.388	24.697	22.578	16.188	22.46	13.887	18.748	20.332	20.323	20.074	16.105	1419.27	0.102	0.608801	1	-0.266	0.180644	0.987528
320940	Atp11c	6.925	4.777	5.499	7.066	5.927	6.285	3.731	5.617	4.954	5.944	5.479	4.467	341.407	0.138	0.527534	1	0.124	0.566289	0.987528
170759	Atp13a1	14.929	18.284	14.899	14.956	12.16	14.216	13.473	19.548	19.055	17.228	19.075	17.005	1269.88	0.04	0.816005	1	-0.252	0.146963	0.987528
74772	Atp13a2	5.532	4.935	3.277	5.743	3.253	5.924	17.827	26.327	28.882	14.625	24.1	23.296	686.411	-0.241	0.399203	1	0.067	0.82003	0.991359
224088	Atp13a3	7.243	6.217	4.204	6.223	2.821	5.756	9.508	19.417	18.965	14.898	12.933	12.769	700.006	-0.26	0.426531	1	-0.306	0.353697	0.987528
11928	Atp1a1	22.738	19.033	22.183	22.569	22.809	25.375	33.393	35.201	37.27	25.24	46.841	32.41	873.231	-0.033	0.864844	1	0.096	0.620675	0.987528
232975	Atp1a3	3.25	0.395	0.207	1.901	0.296	0.669	11.996	21.113	18.571	12.304	17.91	14.766	400.926	-0.265	0.766067	1	-0.171	0.851693	0.993503
11931	Atp1b1	4.177	1.084	2.134	3.625	2.551	2.436	1.859	1.233	1.23	3.419	2.854	2.217	53.729	1	0.00544934	0.286389	0.266	0.4444	0.987528
11933	Atp1b3	60.377	55.111	62.212	60.062	69.11	64.554	94.892	85.532	90.654	73.048	79.809	99.438	1153.73	-0.11	0.330257	1	0.078	0.497333	0.987528
68876	Atp23	2.054	1.341	1.506	1.406	2.176	1.718	3.737	3.213	3.547	2.506	3.525	4.308	71.371	-0.031	0.913327	1	0.051	0.870693	0.993503
11938	Atp2a2	18.547	18.114	17.926	21.065	14.611	17.985	28.112	43.708	43.44	32.181	42.203	35.594	1541.6	-0.065	0.748923	1	-0.062	0.763328	0.987856
53313	Atp2a3	9.152	6.679	6.353	13.642	4.529	8.246	7.336	7.051	6.796	14.307	9.971	5.957	364.683	0.441	0.130537	1	0.152	0.603131	0.987528
67972	Atp2b1	39.783	40.994	42.423	34.87	40.222	39.233	22.763	24.255	24.177	19.985	22.487	21.57	2505.58	-0.152	0.0685325	1	-0.156	0.0540992	0.987528
381290	Atp2b4	0.186	0.066	0.078	0.518	0.187	0.264	0.253	0.203	0.211	0.361	0.445	0.294	28.53	0.75	0.0949059	1	1.516	0.00173321	0.258426
235574	Atp2c1	10.916	11.554	11.529	11.618	9.639	11.461	13.741	17.871	18.674	15.471	17.487	14.96	1235.02	-0.063	0.685481	1	-0.096	0.54176	0.987528
11944	Atp4a	0.812	1.206	1.002	1.455	1.12	0.412	0.617	0.221	0.283	0.634	0.153	0.377	20.971	0.067	0.916178	1	-0.225	0.689953	0.987856
11946	Atp5a1	64.747	62.736	63.692	63.84	74.37	62.867	78.009	71.369	70.356	72.046	66.992	77.766	2148.72	-0.018	0.861069	1	0.025	0.807407	0.989627
11947	Atp5b	51.861	52.202	52.769	53.844	62.188	52.903	63.478	56.285	56.321	58.634	53.939	59.58	2294.34	-0.03	0.765936	1	0.059	0.555698	0.987528
11949	Atp5c1	44.284	41.522	44.756	45.044	56.957	46.49	56.889	48.32	49.645	49.755	46	54.396	1028.91	-0.043	0.736432	1	0.138	0.277996	0.987528
66043	Atp5d	39.926	39.08	39.131	38.616	48.506	40.475	52.517	40.683	44.185	38.192	39.633	46.891	680.442	-0.138	0.32427	1	0.062	0.657539	0.987665
67126	Atp5e	21.496	19.283	20.34	20.815	28.141	23.039	30.268	23.177	24.208	22.197	23.23	28.786	352.659	-0.064	0.705741	1	0.187	0.276551	0.987528
11951	Atp5g1	4.574	4.396	4.593	4.267	5.489	4.688	6.671	5.042	5.408	4.874	4.505	6.048	291.444	-0.15	0.379494	1	0.043	0.802886	0.989432
67942	Atp5g2	3.416	2.466	2.889	3.135	4.479	3.524	4.823	3.582	3.194	3.335	3.188	4.388	43.931	-0.079	0.810183	1	0.299	0.368806	0.987528
228033	Atp5g3	41.622	34.772	39.305	40.582	51.414	41.107	54.385	47.265	46.776	45.893	43.096	52.779	776.044	-0.065	0.640393	1	0.156	0.2645	0.987528
71679	Atp5h	34.8	30.6	32.393	32.906	42.12	34.091	46.064	38.227	37.863	39.367	35.564	41.906	507.219	-0.06	0.674903	1	0.111	0.441736	0.987528
11957	Atp5j	14.285	13.674	14.72	14.597	18.746	14.627	19.052	15.981	15.611	15.915	14.984	18.384	496.077	-0.037	0.802766	1	0.119	0.42612	0.987528
57423	Atp5j2	28.281	26.409	27.408	27.544	36.733	28.835	37.552	30.092	31.513	29.566	29.188	36.694	333.257	-0.054	0.742154	1	0.131	0.42835	0.987528
11958	Atp5k	36.571	29.853	32.37	33.631	46.946	37.962	52.547	42.007	42.49	38.963	38.428	51.079	197.829	-0.093	0.637145	1	0.214	0.28517	0.987528
27425	Atp5l	10.817	8.395	8.998	9.369	12.252	8.047	14.585	9.674	10.873	10.65	10.709	13.046	90.469	-0.014	0.954799	1	0.024	0.924915	0.99426
66477	Atp5md	8.879	7.592	9.631	8.784	11.85	9.219	13.046	9.909	9.519	10.082	9.774	11.616	205.582	-0.04	0.840722	1	0.146	0.461204	0.987528
70257	Atp5mpl	29.181	24.053	25.847	25.84	34.984	27.838	40.973	32.884	32.985	30.358	29.765	38.207	334.958	-0.118	0.499327	1	0.118	0.503561	0.987528
28080	Atp5o	15.134	15.002	15.322	15.346	19.427	15.435	24.541	20.76	22.302	19.167	20.305	23.912	314.611	-0.094	0.532563	1	0.092	0.550964	0.987528
11950	Atp5pb	25.916	23.348	24.532	25.445	32.077	25.692	31.618	26.479	26.253	28.353	25.38	30.215	926.274	-0.003	0.981832	1	0.126	0.340848	0.987528
54411	Atp6ap1	34.067	36.551	35.966	32.683	39.207	34.926	54.279	49.119	50.634	45.832	46.481	55.29	1673	-0.064	0.541016	1	-0.046	0.665069	0.987856
70495	Atp6ap2	87.887	75.499	83.903	78.936	92.763	86.919	109.802	105.726	107.999	101.633	102.394	119.371	1557.62	-0.002	0.982018	1	0.018	0.866813	0.993503
11975	Atp6v0a1	33.759	37.902	36.019	29.571	30.62	33.691	22.888	31.825	29.962	23.011	29.649	25.763	1745.97	-0.106	0.402648	1	-0.241	0.0554724	0.987528
21871	Atp6v0a2	26.098	27.638	25.219	26.873	21.98	29.094	20.676	26.698	27.798	24.401	25.202	23.648	1564.33	-0.031	0.844769	1	-0.064	0.687802	0.987856
114143	Atp6v0b	38.448	42.502	42.714	38.205	46.868	41.363	48.946	40.798	42.959	42.826	40.44	47.93	1262.08	-0.016	0.895878	1	-0.016	0.893694	0.993596
11984	Atp6v0c	23.862	23.771	24.977	24.813	29.593	24.722	44.932	38.061	39.385	38.779	37.816	44.957	882.868	-0.009	0.940194	1	0.076	0.537975	0.987528
11972	Atp6v0d1	69.011	66.577	69.781	63.935	79.609	70.982	84.216	73.494	80.119	68.397	70.906	80.992	919.179	-0.111	0.328113	1	0.014	0.90509	0.994194
242341	Atp6v0d2	8.846	1.036	3.608	5.005	1.509	2.242	15.4	27.883	33.56	15.757	24.383	31.631	227.882	-0.136	0.851835	1	-0.567	0.446456	0.987528
11974	Atp6v0e	43.051	42.238	43.624	43.623	51.865	43.825	38.426	31.407	31.898	35.496	30.078	36.607	998.88	0.01	0.940016	1	0.065	0.608456	0.987528
11964	Atp6v1a	33.888	36.992	33.412	31.664	30.273	30.803	34.646	36.694	40.53	30.482	35.534	36.618	1769.35	-0.126	0.242611	1	-0.214	0.0473041	0.987528
11966	Atp6v1b2	60.548	63.02	62.036	57.499	65.792	58.135	62.512	60.025	61.8	53.298	55.669	64.302	2339.9	-0.091	0.315076	1	-0.081	0.37093	0.987528
66335	Atp6v1c1	19.683	19.334	19.147	19.443	20.966	19.714	26.104	26.576	27.247	23.687	23.697	28.508	1036.3	-0.077	0.434439	1	0	0.999887	1
73834	Atp6v1d	28.795	29.027	28.752	27.742	33.066	28.984	27.785	24.414	23.888	25.452	23.233	28.508	886.721	0.022	0.856087	1	0.004	0.970584	0.996269
11973	Atp6v1e1	22.469	20.402	22.464	20.421	25.234	21.478	31.308	28.024	29.866	25.932	25.623	33.251	862.244	-0.077	0.54391	1	-0.008	0.949581	0.996269
66144	Atp6v1f	72.901	67.53	69.459	73.029	89.32	73.026	86.733	67.962	72.341	74.099	67.733	84.521	469.839	-0.001	0.995207	1	0.118	0.417021	0.987528
66290	Atp6v1g1	69.223	65.609	67.522	68.538	86.431	68.821	83.841	73.716	73.268	73.421	70.745	86.86	495.547	0.002	0.988746	1	0.095	0.497729	0.987528
66237	Atp6v1g2	1.072	1.077	0.654	0.897	1.407	1.027	0.911	0.46	0.586	0.785	0.869	0.832	32.836	0.366	0.365645	1	0.212	0.581509	0.987528
108664	Atp6v1h	17.842	16.89	18.211	17.431	18.95	16.937	19.357	18.375	18.375	17.73	17.996	20.58	1249.75	0.005	0.961342	1	-0.037	0.699847	0.987856
11977	Atp7a	17.335	15.553	18.318	15.943	11.556	17.057	11.686	18.812	18.689	17.079	17.841	14.558	947.883	0.022	0.920933	1	-0.245	0.263652	0.987528
11980	Atp8a1	9.376	9.036	9.127	8.781	8.124	9.777	6.625	11.395	11.725	9.797	12.361	8.954	1051.8	0.083	0.69346	1	-0.09	0.666721	0.987856
54667	Atp8b2	6.875	7.198	6.675	8.027	3.839	8.095	4.557	6.944	6.532	7.826	7.141	4.325	610.116	0.089	0.772628	1	-0.105	0.73184	0.987856
241633	Atp8b4	2.39	3.014	1.544	3.967	2.565	2.263	9.123	9.593	10.548	9.491	8.551	5.87	276.781	-0.341	0.166985	1	0.299	0.252839	0.987528
50771	Atp9b	10.972	12.982	12.176	11.29	7.483	10.857	6.654	9.494	10.067	9.164	9.928	6.447	1052.84	-0.03	0.898775	1	-0.323	0.174542	0.987528
230649	Atpaf1	1.89	1.797	1.812	1.924	2.139	1.521	2.06	2.11	1.722	1.31	1.617	2.408	82.821	-0.149	0.5854	1	-0.029	0.914019	0.99426
246782	Atpaf2	11.823	11.089	11.955	12.798	13.313	10.128	13.596	12.143	12.043	10.715	11.883	14.727	319.17	-0.018	0.915186	1	0.007	0.966949	0.996269
11983	Atpif1	63.455	63.794	62.582	62.579	83.601	63.078	59.909	47.736	47.812	48.709	46.257	54.061	605.79	-0.056	0.710131	1	0.089	0.550751	0.987528
68073	Atpsckmt	2.576	3.08	3.26	2.646	3.512	2.968	3.445	3.12	3.802	2.08	3.442	4.026	143.455	-0.148	0.481646	1	-0.013	0.950019	0.996269
245000	Atr	5.232	5.185	5.812	6.151	3.704	5.125	2.397	4.624	4.353	6.083	5.589	2.731	505.959	0.324	0.32148	1	-0.16	0.622967	0.987528
381629	Atraid	15.242	15.22	15.387	16.072	21.2	16.86	26.119	20.947	21.108	20.131	19.565	24.343	439.216	-0.089	0.568326	1	0.189	0.232052	0.987528
11990	Atrn	1.789	1.6	1.899	1.584	0.973	1.608	2.438	3.889	3.552	3.721	3.67	2.44	217.657	-0.005	0.986795	1	-0.385	0.181873	0.987528
226255	Atrnl1	15.355	15.14	15.44	12.669	8.823	17.41	16.135	25.652	27.203	21.753	25.715	15.765	704.378	-0.096	0.727402	1	-0.291	0.293321	0.987528
22589	Atrx	20.176	18.25	20.565	18.866	23.312	20.149	11.417	9.513	8.288	11.733	10.499	9.969	2811.85	0.149	0.275094	1	0.032	0.811555	0.990182
20238	Atxn1	5.259	5.457	6.206	4.985	6.198	5.653	0.822	0.74	0.441	0.553	0.422	0.666	353.463	-0.287	0.252664	1	-0.055	0.793029	0.988852
54138	Atxn10	91.501	91.142	93.594	91.569	103.324	90.421	94.814	72.268	74.426	90.366	75.958	88.798	1010.17	0.086	0.501506	1	-0.001	0.996776	0.999724
52335	Atxn1l	0.974	0.97	1.22	1.056	0.885	0.919	0.844	1.318	1.241	1.106	1.303	1.074	96.344	0.039	0.876806	1	-0.18	0.483261	0.987528
20239	Atxn2	5.395	13.987	4.467	4.027	5.073	5.647	2.937	3.515	2.854	1.911	2.284	2.801	343.212	-0.405	0.188832	1	-0.639	0.0341315	0.987528
233871	Atxn2l	24.434	23.991	25.177	22.684	23.538	23.207	19.73	19.452	19.498	18.7	19.604	18.825	910.389	-0.037	0.702353	1	-0.131	0.166354	0.987528
110616	Atxn3	7.473	4.509	6.158	7.164	6.385	8.237	13.745	19.551	18.507	16.252	17.769	13.871	428.21	-0.112	0.621543	1	0.223	0.338837	0.987528
246103	Atxn7	12.368	13.009	13.107	10.378	7.535	12.12	4.643	6.5	4.621	5.532	5.285	4.247	506.583	-0.062	0.78662	1	-0.397	0.0737712	0.987528
380753	Atxn7l1	21.692	23.814	23.251	19.031	20.071	20.552	12.489	11.316	10.403	12.995	11.096	12.416	1410.55	0.097	0.415314	1	-0.252	0.0299667	0.987528
75836	Atxn7l1os2	1.748	2.344	2.857	1.599	1.659	1.522	0.734	1.036	0.557	0.66	1.163	0.346	16.332	-0.109	0.856566	1	-0.586	0.256208	0.987528
72522	Atxn7l2	3.855	4.282	3.189	2.726	2.93	2.942	2.031	2.184	1.205	2.912	2.237	1.716	110.608	0.353	0.171825	1	-0.421	0.084532	0.987528
217218	Atxn7l3	10.718	9.722	9.719	9.585	9.282	9.943	6.762	5.092	6.199	6.949	5.433	5.629	337.406	0	0.99742	1	-0.111	0.436286	0.987528
382423	Atxn7l3b	38.729	41.278	41.873	40.778	46.015	42.404	44.545	37.315	33.179	35.747	31.866	44.214	839.455	-0.042	0.777545	1	0.037	0.80521	0.989432
230696	AU022252	2.736	3.113	2.7	2.308	2.995	2.386	2.899	3.67	2.746	3.134	3.202	2.769	188.64	-0.026	0.874764	1	-0.205	0.217951	0.987528
100317	AU040320	26.489	32.386	27.013	21.321	19.832	26.368	12.479	18.411	20.085	13.712	18.564	14.057	1013.33	-0.124	0.513233	1	-0.386	0.0404535	0.987528
216177	AU041133	3.155	4.044	2.886	4.383	3.05	2.422	3.383	2.614	2.404	3.187	2.542	2.218	70.559	-0.078	0.777742	1	-0.108	0.687367	0.987856
11992	Auh	10.574	10.134	9.738	10.482	10.266	10.49	9.531	7.455	8.939	9.177	8.616	9.317	714.334	0.07	0.528643	1	-0.01	0.929395	0.994834
11993	Aup1	27.518	29.527	29.125	27.608	33.269	28.251	29.013	23.816	24.809	25.099	23.78	26.101	1115.14	-0.047	0.695713	1	0	0.997292	0.999724
20878	Aurka	4.866	5.654	5.226	5.159	5.18	5.67	6.825	7.218	3.394	6.72	8.514	7.12	136.419	0.385	0.129798	1	-0.01	0.967563	0.996269
66077	Aurkaip1	18.898	18.9	18.686	20.146	25.084	20.006	25.126	20.129	18.963	17.161	18.358	23.186	430.686	-0.128	0.436478	1	0.157	0.337016	0.987528
20877	Aurkb	3.768	4.252	3.986	5.512	4.873	3.642	6.357	5.465	5.157	7.516	8.986	7.551	178.122	0.508	0.00561508	0.288715	0.167	0.382889	0.987528
74268	Aven	6.994	6.945	6.741	7.167	7.482	6.993	10.53	8.243	8.881	8.486	7.561	9.159	240.052	-0.129	0.387087	1	0.018	0.908402	0.99426
78937	Avl9	16.303	13.631	13.835	13.224	8.784	14.64	7.678	12.305	12.636	12.981	12.738	8.711	654.889	0.081	0.760316	1	-0.302	0.251629	0.987528
69534	Avpi1	68.063	71.453	73.923	67.054	88.232	74.153	61.211	40.25	41.862	59.938	49.017	54.086	593.062	0.198	0.269882	1	0.057	0.747098	0.987856
100382	AW011738	4.21	4.431	4.844	3.162	3.946	4.225	7.376	8.583	7.27	6.214	8.758	9.02	162.174	0.035	0.839891	1	-0.302	0.113006	0.987528
107350	AW112010	126.141	123.037	131.101	130.273	164.232	131.045	113.307	90.813	90.358	103.818	90.907	109.436	887.538	0.051	0.717342	1	0.114	0.413964	0.987528
101835	AW146154	6.127	5.977	5.723	6.084	6.329	7.118	6.463	6.215	5.515	6.077	5.813	6.492	196.103	0.016	0.922244	1	0.086	0.597296	0.987528
105351	AW209491	2.569	2.335	1.888	3.27	2.083	1.71	3.197	4.026	3.96	3.151	4.082	4.897	103.37	0.113	0.697616	1	0.008	0.978904	0.996905
106064	AW549877	26.388	23.887	27.554	24.169	21.98	28.73	17.26	23.209	26.811	18.54	24.387	21.557	765.915	-0.049	0.776062	1	-0.105	0.534464	0.987528
225289	AW554918	1.382	1.499	1.225	1.786	1.318	1.603	1.728	1.807	1.724	1.996	2.133	1.877	119.53	0.192	0.356603	1	0.159	0.45791	0.987528
12005	Axin1	21.952	35.509	15.312	17.943	17.497	22.6	12.162	21.797	21.343	15.605	10.465	12.537	573.411	-0.486	0.113398	1	-0.341	0.263807	0.987528
26362	Axl	5.907	7.457	6.228	6.609	4.471	7.19	46.852	64.646	68.446	47.771	59.737	56.016	1585.81	-0.13	0.500608	1	-0.137	0.500475	0.987528
27215	Azi2	8.83	7.763	8.494	8.448	9.128	9.915	11.151	11.782	11.813	9.942	11.069	11.359	656.439	-0.102	0.368466	1	0.083	0.471053	0.987528
54375	Azin1	16.747	13.731	17.21	15.855	16.383	17.15	14.152	17.087	16.726	16.558	16.61	16.834	1243.79	0.062	0.632146	1	0.006	0.96529	0.996269
242669	Azin2	4.422	4.92	3.611	4.269	5.483	4.661	5.92	5.59	4.532	3.943	4.789	6.694	146.356	-0.06	0.796962	1	0.103	0.66141	0.987856
68127	B230217C12Rik	1.65	0.863	1.352	1.118	2.154	1.385	3.543	2.375	2.545	3.918	2.853	3.695	73.538	0.316	0.321727	1	0.249	0.467932	0.987528
78521	B230219D22Rik	41.893	34.592	37.235	33.514	32.012	35.425	25.589	31.475	31.128	26.707	29.07	28.256	889.43	-0.069	0.615499	1	-0.218	0.111232	0.987528
245305	B230307C23Rik	3.628	3.935	3.768	3.942	5.118	3.403	6.445	5.184	4.671	4.35	4.229	6.994	104.998	-0.069	0.794276	1	0.084	0.757911	0.987856
105246278	B230354K17Rik	2.637	3.305	2.892	2.328	2.045	3.002	1.48	1.612	1.859	2.57	2.129	2.008	150.281	0.446	0.0596178	0.97347	-0.311	0.175479	0.987528
12010	B2m	282.817	281.414	295.892	282.812	362.821	295.427	327	270.537	271.236	311.493	269.909	313.621	1509.31	0.047	0.721517	1	0.081	0.536834	0.987528
26879	B3galnt1	9.837	8.946	8.37	7.242	6.411	6.778	2.465	3.253	3.008	2.251	2.238	3.879	65.252	-0.081	0.800038	1	-0.459	0.0936992	0.987528
97884	B3galnt2	3.794	3.634	3.151	4.277	3.171	3.984	3.688	5.724	6.796	4.044	4.538	4.384	283.32	-0.315	0.178768	1	0.066	0.778713	0.987856
54218	B3galt4	9.615	11.583	10.118	9.499	11.096	10.542	20.857	16.701	19.61	14.932	19.12	18.918	133.617	-0.113	0.558228	1	-0.056	0.787399	0.988671
117592	B3galt6	7.567	8.622	6.522	9.58	8.228	6.908	9.245	10.511	11.193	9.919	10.913	11.419	173.084	0.056	0.77768	1	0.078	0.698724	0.987856
72727	B3gat3	27.054	32.283	26.293	24.395	29.776	25.661	18.246	16.927	16.193	13.197	14.793	18.339	450.583	-0.153	0.314926	1	-0.15	0.304638	0.987528
381694	B3glct	1.456	2.297	1.888	1.479	1.805	1.826	2.484	4.265	3.73	2.428	3.406	3.432	91.52	-0.17	0.429762	1	-0.173	0.462244	0.987528
53625	B3gnt2	10.13	9.222	9.883	9.841	10.304	9.943	8.471	8.757	9.045	8.207	8.314	9.76	547.348	-0.002	0.98384	1	-0.005	0.962135	0.996269
72297	B3gnt3	4.47	7.85	6.258	6.498	5.481	6.088	3.03	3.265	4.414	4.795	2.818	4.119	89.493	0.133	0.675037	1	-0.088	0.771742	0.987856
108105	B3gnt5	14.295	13.809	16.515	12.435	12.336	15.662	1.449	0.583	1.381	1.329	0.992	1.086	711.523	0.048	0.83883	1	-0.193	0.354519	0.987528
227327	B3gnt7	0.748	0.077	0.522	0.354	0.288	0.512	7.261	9.564	8.369	3.754	7.817	9.027	96	-0.33	0.449255	1	-0.264	0.640728	0.987528
232984	B3gnt8	0.392	0.161	0.152	0.379	0.101	0.149	3.519	3.058	2.887	2.352	3.151	3.805	95.197	0.016	0.965184	1	-0.205	0.676451	0.987856
210004	B3gntl1	4.318	5.023	3.607	5.276	3.864	4.873	6.315	5.717	5.75	6.111	6.629	4.074	106.556	-0.09	0.719101	1	0.085	0.740459	0.987856
320148	B430306N03Rik	3.521	2.008	2.043	2.487	2.475	2.384	19.568	27.032	23.099	15.042	25.563	24.419	433.864	-0.108	0.659593	1	-0.097	0.721806	0.987856
14421	B4galnt1	38.241	44.635	40.606	41.103	42.415	40.474	46.398	43.732	43.152	45.029	42.128	44.178	1428.91	-0.019	0.855111	1	-0.041	0.693456	0.987856
14595	B4galt1	14.026	11.849	13.78	14.218	12.143	14.82	25.886	27.666	31.736	25.928	28.244	31.17	521.375	0.001	0.990868	1	0.009	0.947103	0.996269
57370	B4galt3	4.476	3.887	4.621	3.992	4.24	4.153	4.963	4.83	4.38	4.311	5.157	4.142	277.254	-0.055	0.728015	1	-0.115	0.468461	0.987528
56375	B4galt4	8.178	8.706	7.735	8.102	9.516	9.508	7.32	8.63	7.452	7.49	7.453	7.903	281.121	-0.033	0.823348	1	0.092	0.522613	0.987528
56336	B4galt5	6.892	8.798	7.016	6.252	9.057	7.229	16.827	17.364	20.913	11.744	11.594	18.976	327.862	-0.396	0.0432509	0.845391	-0.069	0.737056	0.987856
56386	B4galt6	3.593	2.825	2.809	3.585	2.34	3.286	10.36	8.643	11.056	11.662	8.381	9.209	220.559	-0.047	0.788695	1	-0.052	0.791422	0.988852
218271	B4galt7	4.73	5.729	3.375	4.225	5.198	3.892	8.715	9.715	10.099	6.507	8.988	9.041	186.106	-0.227	0.260121	1	-0.1	0.639053	0.987528
108902	B4gat1	4.19	5.124	4	5.357	3.831	3.838	6.574	7.58	6.732	6.043	7.262	7.673	187.565	0.007	0.974025	1	-0.068	0.744695	0.987856
102941	B630019K06Rik	3.089	3.482	2.744	3.686	3.66	3.882	3.799	2.367	1.367	4.788	3.272	1.827	48.372	0.411	0.279444	1	0.247	0.504524	0.987528
319786	B930059L03Rik	2.804	2.307	1.656	4.497	3.599	2.069	4.229	3.014	3.52	3.042	3.217	5.19	41.92	0.114	0.765159	1	0.527	0.182025	0.987528
232987	B9d2	21.106	22.24	21.862	21.329	26.901	21.452	37.969	32.369	33.868	31.104	27.428	35.593	333.904	-0.147	0.343641	1	0.045	0.777126	0.987856
68251	Babam1	31.16	33.188	30.429	31.874	36.644	30.253	37.915	33.623	32.822	31.026	30.912	37.743	562.54	-0.065	0.620384	1	0.01	0.938697	0.996269
107976	Babam2	7.106	8.376	8.071	6.55	7.838	7.575	8.622	7.986	8.096	6.912	7.165	8.722	344.289	-0.12	0.382686	1	-0.149	0.279968	0.987528
23821	Bace1	1.241	1.276	0.865	1.833	1.339	1.294	1.593	1.453	1.312	1.833	2.262	1.759	103.073	0.431	0.0539394	0.930601	0.364	0.113939	0.987528
12013	Bach1	2.856	3.208	2.737	2.866	3.469	3.381	10.153	10.667	10.022	7.328	10.063	9.386	259.489	-0.211	0.139924	1	0.094	0.568974	0.987528
12014	Bach2	0.256	0.173	0.12	0.353	0.133	0.219	0.309	0.268	0.301	0.476	0.236	0.337	29.961	0.196	0.617996	1	0.293	0.483968	0.987528
12015	Bad	7.858	8.7	7.731	6.849	9.699	6.892	9.779	7.174	7.819	5.927	7.315	8.513	259.044	-0.192	0.334326	1	-0.108	0.586869	0.987528
12017	Bag1	31.933	34.517	32.489	32.088	35.342	30.88	43.004	36.153	38.555	35.687	33.54	42.077	745.303	-0.081	0.518389	1	-0.058	0.646667	0.987528
213539	Bag2	9.098	9.563	8.953	8.767	8.221	8.732	1.656	1.386	1.968	1.197	2.281	3.358	98.063	0.427	0.180214	1	-0.151	0.565855	0.987528
29810	Bag3	64.508	76.482	84.657	54.49	69.968	71.582	57.014	60.542	73.064	49.755	62.621	64.884	999.229	-0.106	0.295591	1	-0.251	0.0118318	0.863334
67384	Bag4	5.272	4.294	4.551	5.737	3.8	5.235	4.036	4.465	3.5	4.55	4.612	3.903	201.526	0.123	0.549027	1	0.024	0.906619	0.99426
70369	Bag5	11.502	8.821	9.687	9.585	9.924	9.472	12.322	13.378	12.756	11.494	11.411	11.777	317.301	-0.15	0.299291	1	-0.095	0.520394	0.987528
224727	Bag6	10.229	10.559	9.45	9.512	8.62	9.876	8.315	9.212	10.16	8.309	9.031	8.239	620.213	-0.112	0.422133	1	-0.155	0.265141	0.987528
228536	Bahd1	25.138	32.268	28.566	23.061	18.552	28.985	12.61	16.868	18.235	15.783	16.855	11.274	648.045	-0.101	0.667163	1	-0.322	0.162883	0.987528
108100	Baiap2	8.386	8.316	8.026	8.15	9.13	8.48	12.166	10.774	10.95	9.871	10.979	12.721	418.554	-0.015	0.908406	1	0.01	0.937501	0.996269
66898	Baiap2l1	3.054	1.406	1.616	1.582	3.57	1.778	2.86	1.195	1.669	2.148	1.488	2.545	41.135	0.161	0.730601	1	0.224	0.628	0.987528
12018	Bak1	1.326	1.057	1.211	1.395	2.086	1.153	1.52	1.113	1.353	0.946	1.42	1.02	35.51	-0.241	0.51826	1	0.291	0.425716	0.987528
68010	Bambi	2.722	2.083	2.923	3.181	2.718	3.665	11.822	7.991	9.175	6.637	6.972	10.921	174.852	-0.253	0.209275	1	0.264	0.243117	0.987528
81913	Bambi-ps1	0.519	0.267	0	1.091	0	0	6.568	6.524	5.966	2.25	4.23	9.449	10.519	-0.212	0.814156	1	0.354	0.80643	0.989432
23825	Banf1	25.194	22.321	23.625	25.995	31.422	23.735	32.871	28.318	28.054	26.563	26.768	33.535	518.722	-0.037	0.801904	1	0.141	0.348069	0.987528
242248	Bank1	1.159	0.209	0.185	0.609	0.161	0.429	1.719	2.709	1.851	2.194	2.907	2.176	77.899	0.184	0.729687	1	-0.223	0.699789	0.987856
53325	Banp	3.512	5.075	4.59	3.768	4.146	4.073	2.348	3.401	3.674	2.78	3.539	3.759	240.372	0.101	0.551943	1	-0.167	0.309695	0.987528
104416	Bap1	18.337	19.843	18.622	18.146	12.741	16.515	14.112	16.142	16.718	16.358	16.019	12.579	865.015	-0.065	0.722544	1	-0.307	0.0906251	0.987528
70350	Basp1	111.042	134.721	99.272	96.05	127.535	107.475	47.411	47.08	44.007	44.691	34.156	49.965	1038.92	-0.1	0.571185	1	-0.108	0.530762	0.987528
53314	Batf	65.559	65.585	61.092	60.501	80.858	54.698	69.401	64.697	63.207	40.841	53.923	72.115	353.631	-0.254	0.200996	1	-0.029	0.883654	0.993503
74481	Batf2	3.358	3.205	3.206	2.309	4.537	2.915	6.038	6.444	5.971	2.667	5.082	6.251	177.93	-0.448	0.0810542	1	-0.1	0.70526	0.987856
381319	Batf3	29.316	34.637	33.705	31.692	43.062	34.442	37.514	31.545	29.966	28.78	29.51	35.255	627.928	-0.084	0.583647	1	0.109	0.471987	0.987528
12028	Bax	33.46	37.151	34.787	33.503	42.952	34.387	46.105	37.639	37.99	36.475	36.13	44.816	578.08	-0.052	0.727341	1	0.022	0.883427	0.993503
217578	Baz1a	20.964	21.709	23.683	21.604	24.701	22.221	20.882	17.088	17.508	20.449	18.903	18.684	1245.02	0.071	0.564753	1	-0.002	0.988807	0.998769
22385	Baz1b	9.195	8.783	9.369	9.848	9.885	10.331	9.453	10.526	9.808	11.192	12.062	7.708	795.094	0.053	0.760206	1	0.092	0.594805	0.987528
116848	Baz2a	13.483	14.765	12.23	13.614	12.35	11.78	9.488	8.999	7.601	11.025	10.322	7.878	1015.51	0.162	0.200815	1	-0.145	0.245753	0.987528
407823	Baz2b	11.998	12.09	12.522	11.701	12.291	12.181	10.691	7.87	7.377	10.647	9.458	8.115	1334.61	0.133	0.360725	1	-0.064	0.657593	0.987665
170770	Bbc3	12.707	14.586	14.086	11.432	13.036	12.639	11.821	8.24	7.741	6.96	7.027	10.638	194.492	-0.181	0.42114	1	-0.206	0.343715	0.987528
100503572	Bbip1	6.608	5.502	6.466	7.014	9.706	6.452	9.685	7.099	7.401	7.088	7.816	9.883	336.867	0.038	0.850024	1	0.269	0.189218	0.987528
73737	Bbln	7.166	6.841	6.896	6.068	8.422	6.718	9.262	7.074	6.864	4.73	5.837	8.692	137.092	-0.283	0.252755	1	-0.033	0.894418	0.993624
241950	Bbs12	2.407	2.772	2.551	2.869	3.214	2.638	0.968	1.245	0.974	1.512	1.408	1.462	56.931	0.46	0.119793	1	0.125	0.621907	0.987528
67378	Bbs2	4.705	5.147	5.134	6.69	5.605	5.196	2.316	4.065	3.15	4.433	3.148	2.872	105.914	0.123	0.667587	1	0.173	0.525673	0.987528
102774	Bbs4	3.017	3.42	2.501	3.273	3.111	2.779	2.522	2.765	2.162	2.386	2.472	3.058	106.579	0.095	0.673122	1	-0.006	0.97955	0.997112
72569	Bbs5	1.254	1.111	1.346	1.682	1.276	1.458	2.347	1.722	2.623	0.75	1.587	2.019	33.379	-0.625	0.107917	1	0.214	0.593622	0.987528
319845	Bbs9	3.557	2.577	2.838	3.438	3.305	2.767	3.106	1.758	1.896	4.935	4.181	2.875	166.112	0.845	6.63184e-05	0.013298	0.043	0.836866	0.993503
70508	Bbx	12.425	12.539	13.271	12.098	12.554	11.866	4.994	4.62	4.235	4.527	4.611	4.177	1019.63	-0.052	0.641885	1	-0.114	0.276253	0.987528
214489	BC003965	9.622	8.695	10.389	10.653	12.222	9.341	16.497	16.143	13.67	11.617	13.276	16.095	220.201	-0.178	0.327025	1	0.116	0.535792	0.987528
80748	BC004004	3.202	3.46	3.509	3.442	4.076	3.369	4.192	3.512	3.681	2.989	3.561	3.691	590.875	-0.154	0.237798	1	0.048	0.710691	0.987856
79555	BC005537	19.953	14.979	18.909	19.483	31.346	20.222	23.119	14.528	13.988	10.788	15.199	21.857	663.095	-0.12	0.661423	1	0.352	0.197203	0.987528
227707	BC005624	21.589	19.716	21.562	23.093	22.937	20.21	26.885	21.694	23.57	21.647	21.896	24.126	496.413	-0.087	0.473888	1	0.028	0.815467	0.990277
414069	BC024978	0.88	0.565	0.689	0.713	0.329	0.599	0.973	0.999	1.17	1.113	1.009	1.294	42.461	0.111	0.73012	1	-0.427	0.223154	0.987528
229600	BC028528	17.696	15.139	17.757	18.136	26.944	19.875	25.635	19.91	22.027	17.456	17.523	24.572	283.069	-0.189	0.346174	1	0.312	0.120726	0.987528
613262	BC029722	12.827	13.383	14.695	13.291	17.686	13.218	16.966	15.542	13.022	12.959	12.502	16.344	136.973	-0.122	0.563275	1	0.058	0.784854	0.988671
407819	BC031181	27.249	24.72	26.38	25.188	34.798	27.327	31.51	27.731	27.077	23.907	25.534	32.113	533.92	-0.086	0.586193	1	0.103	0.510352	0.987528
232406	BC035044	79.241	83.637	84.496	76.261	97.868	86.589	85.033	69.65	64.742	68.682	66.514	78.345	877.611	-0.037	0.793856	1	0.027	0.849165	0.993503
408057	BC039771	1.046	1.051	1.359	2.124	0.687	0.795	1.761	0.893	0.611	2.474	1.489	1.524	49.009	0.816	0.0397077	0.821436	-0.167	0.676257	0.987856
408059	BC049352	6.535	5.928	5.863	3.719	4.934	4.213	6.4	2.902	4.343	4.48	2.823	4.817	56.08	-0.152	0.646612	1	-0.55	0.0897877	0.987528
320135	BC049715	2.28	2.254	2.449	2.536	3.208	2.819	2.803	3.494	3.073	2.881	3.086	3.546	59.226	0.02	0.939046	1	0.241	0.359331	0.987528
414076	BC051537	1.208	0.745	0.778	1.169	1.116	1.222	1.399	0.659	0.556	2.217	1.035	1.101	20.613	0.756	0.102705	1	0.367	0.426866	0.987528
381306	BC055324	1.649	0.999	1.582	1.58	1.588	1.521	1.386	1.482	1.079	1.862	1.923	1.778	47.248	0.5	0.111717	1	0.107	0.73365	0.987856
408064	BC064078	8.938	7.877	7.453	7.591	10.263	7.372	11.186	10.246	10.397	8.604	9.174	13.85	153.166	-0.018	0.937503	1	0.001	0.997523	0.999724
436230	BC065397	0.625	1.15	1.413	1.28	1.351	0.763	0.516	0.414	0.688	0.734	0.57	0.599	23.36	0.242	0.638934	1	0.061	0.896864	0.993863
320099	BC106179	0.408	0.303	0.268	0.405	0.32	0.239	0.628	0.475	0.261	0.505	0.739	0.49	16.725	0.411	0.388628	1	-0.072	0.88804	0.993503
625360	BC147527	14.046	12.463	11.47	15.987	17.661	12.066	33.777	29.759	25.364	34.95	36.408	30.685	214.102	0.207	0.163874	1	0.211	0.206248	0.987528
57278	Bcam	1.71	1.465	1.355	1.841	1.672	1.416	2.799	1.921	2.001	3.836	5.48	2.504	51.729	0.8	0.013027	0.459339	0.076	0.827345	0.992166
12033	Bcap29	9.934	7.805	8.906	10.34	11.72	9.082	14.357	12.729	13.022	11.659	11.528	14.51	596.906	-0.089	0.540398	1	0.18	0.222048	0.987528
27061	Bcap31	107.757	106.904	108.161	106.183	128.308	109.717	141.547	119.454	122.347	113.157	109.013	136.225	844.31	-0.097	0.440916	1	0.044	0.727226	0.987856
29815	Bcar3	0.776	0.407	0.544	0.483	0.549	0.501	8.007	10.33	11.069	5.027	8.288	8.823	257.57	-0.423	0.0783614	1	-0.238	0.448204	0.987528
76960	Bcas1	0.921	0.924	0.965	0.992	0.721	0.899	10.406	10.103	9.376	7.324	8.546	10.055	202.853	-0.21	0.232902	1	-0.141	0.578646	0.987528
68183	Bcas2	11.656	9.557	10.806	10.838	11.222	10.689	13.768	12.222	13.557	13.403	13.234	14.557	674.111	0.061	0.568068	1	-0.012	0.915573	0.99426
192197	Bcas3	12.913	15.753	12.937	11.402	10.869	13.385	6.903	8.822	9.525	6.808	8.365	7.889	539.281	-0.127	0.426293	1	-0.265	0.0882163	0.987528
12036	Bcat2	27.997	32.741	29.17	28.39	34.293	30.27	34.753	32.221	32.207	28.904	31.23	34.591	1020.49	-0.068	0.533168	1	0	0.996573	0.999724
66165	Bccip	17.382	15.689	17.149	20.3	20.626	19.65	31.394	29.139	26.853	27.94	25.821	31.714	422.225	-0.032	0.796386	1	0.225	0.085163	0.987528
75284	Bcdin3d	2.766	1.36	2.067	2.783	2.007	2.154	5.513	6.305	5.158	2.237	2.576	6.302	25.669	-0.687	0.143054	1	0.134	0.792622	0.988852
12039	Bckdha	6.457	7.107	5.303	6.072	6.339	6.725	6.874	6.611	7.232	6.593	6.974	7.096	78.958	-0.004	0.98625	1	-0.024	0.918389	0.99426
12040	Bckdhb	1.586	1.944	1.179	2.951	3.21	1.928	6.622	5.244	5.105	4.31	5.848	7.503	58.074	0.066	0.836486	1	0.727	0.0441687	0.987528
12041	Bckdk	14.283	16.212	12.682	14.397	15.73	12.914	19.622	16.845	17.533	16.973	15.857	18.582	583.844	-0.068	0.621134	1	-0.053	0.703609	0.987856
12042	Bcl10	50.994	45.353	52.431	45.714	55.117	50.457	59.961	48.535	53.349	49.588	46.855	59.159	792.651	-0.058	0.649638	1	-0.02	0.874715	0.993503
14025	Bcl11a	2.018	1.374	1.25	2.222	1.893	1.772	3.09	1.655	1.516	4.694	3.149	1.965	232.203	0.653	0.00178135	0.141898	0.331	0.121952	0.987528
12043	Bcl2	1.576	0.629	0.641	3.105	0.962	1.128	4.964	4.844	4.833	5.898	5.742	7.405	203.517	0.379	0.252032	1	0.794	0.0252974	0.987528
12044	Bcl2a1a	82.629	81.292	88.945	82.371	112.564	90.242	98.558	82.709	83.504	92.226	81.032	98.818	433.211	0.041	0.795127	1	0.124	0.430995	0.987528
12045	Bcl2a1b	73.774	71.267	78.232	71.161	95.101	77.095	86.629	70.618	69.375	80.034	69.119	83.917	675.214	0.044	0.772162	1	0.076	0.614254	0.987528
12046	Bcl2a1c	16.243	17.056	17.818	17.811	22.182	19.669	23.768	15.946	17.356	16.712	16.921	25.59	49.527	0.049	0.87323	1	0.174	0.573957	0.987528
12047	Bcl2a1d	144.918	137.293	154.879	146.244	190.138	153.665	167.115	135.171	136.728	158.512	136.934	161.227	774.353	0.061	0.676047	1	0.118	0.416123	0.987528
12048	Bcl2l1	16.705	18.633	17.623	15.265	15.852	16.152	6.951	7.096	7.12	6.824	7.915	6.739	845.09	0.022	0.850103	1	-0.208	0.0535554	0.987528
12125	Bcl2l11	16.003	16.27	16.603	16.862	15.543	15.761	11.186	13.877	12.698	13.284	13.732	12.925	1340.35	0.083	0.495286	1	-0.065	0.585875	0.987528
75736	Bcl2l12	2.806	3.772	2.828	2.905	4.1	2.775	5.937	5.16	5.554	4.496	4.051	5.655	87.176	-0.231	0.361031	1	0.001	0.997457	0.999724
94044	Bcl2l13	9.727	11.161	9.252	9.929	8.181	9.263	8.073	10.849	11.373	8.099	11.137	8.708	551.537	-0.119	0.515806	1	-0.172	0.346424	0.987528
66813	Bcl2l14	75.243	76.524	78.047	68.844	84.295	74.093	13.624	10.746	10.576	13.454	12.393	10.75	1746	0.073	0.61271	1	-0.065	0.630768	0.987528
12051	Bcl3	41.766	44.77	41.322	44.348	48.076	44.626	59.833	50.742	51.605	56.802	52.492	55.935	1004.38	0.031	0.771079	1	0.053	0.622359	0.987528
12053	Bcl6	24.835	22.825	26.231	21.77	24.3	28.125	8.068	6.968	6.759	10.74	7.66	7.43	726.257	0.246	0.173808	1	-0.036	0.83581	0.993503
77045	Bcl7a	0.603	0.949	0.673	0.747	0.653	0.648	0.457	0.323	0.334	0.484	0.555	0.283	43.15	0.237	0.522419	1	-0.153	0.653694	0.987528
12054	Bcl7b	18.024	18.063	17.061	16.744	20.572	19.033	19.63	15.7	16.289	14.478	15.917	17.815	451.191	-0.097	0.495445	1	0.035	0.803663	0.989432
12055	Bcl7c	4.887	5.399	5.1	5.213	5.005	4.219	3.722	3.452	2.937	3.696	3.376	3.889	222.687	0.122	0.463197	1	-0.143	0.370013	0.987528
77578	Bcl9	8.648	6.568	8.87	7.894	8.46	7.13	1.59	1.382	1.055	1.884	1.825	1.088	320.814	0.257	0.276247	1	-0.093	0.657936	0.987665
80288	Bcl9l	0.489	0.352	0.368	0.798	0.534	0.671	0.531	0.783	0.781	1.487	0.936	0.934	53.341	0.634	0.0564983	0.94953	0.684	0.0530135	0.987528
72567	Bclaf1	19.486	18.287	19.738	18.996	18.077	18.423	16.034	15.02	15.715	17.014	15.742	15.139	1490.45	0.036	0.711356	1	-0.098	0.316828	0.987528
382252	Bclaf3	14.478	12.668	15.206	11.924	12.435	15.23	9.889	9.153	9.411	8.612	9.908	8.549	392.175	-0.065	0.677907	1	-0.144	0.345196	0.987528
170752	Bco2	1.232	0.745	1.089	3.734	2.697	2.672	4.458	6.305	5.23	6.378	8.203	7.015	51.392	0.43	0.164107	1	1.527	6.73509e-05	0.0252675
71458	Bcor	7.15	9.796	8.52	9.259	5.809	9.965	5.809	6.052	5.052	8.649	8.802	4.345	467.452	0.359	0.211536	1	-0.057	0.842477	0.993503
110279	Bcr	1.158	0.69	0.793	1.006	0.582	1.044	1.175	1.549	1.423	0.791	1.01	1.377	56.564	-0.407	0.232806	1	-0.057	0.870299	0.993503
66821	Bcs1l	3.365	3.839	2.723	4.703	5.444	3.352	8.008	7.347	6.655	6.287	6.724	8.716	109.268	-0.009	0.96947	1	0.387	0.127494	0.987528
71911	Bdh1	2.971	3.035	2.675	2.853	3.458	2.859	1.024	0.31	0.483	1.373	0.979	0.925	94.841	0.905	0.00834205	0.359049	0.038	0.89841	0.994028
12062	Bdkrb2	6.596	10.152	8.171	9.704	6.39	7.549	1.904	0.891	1.101	2.659	2.807	1.291	112.091	0.809	0.0290303	0.713788	-0.146	0.653183	0.987528
544971	Bdp1	4.37	3.742	4.822	3.849	5.738	4.848	4.283	4.236	3.703	4.129	4.406	4.203	395.696	0.062	0.719217	1	0.101	0.553833	0.987528
56208	Becn1	13.427	12.846	13.706	13.142	13.771	13.067	12.884	11.959	11.704	11.739	12.128	11.902	951.617	-0.028	0.767661	1	-0.047	0.618022	0.987528
331623	Bend3	0.975	0.391	0.677	1.201	0.641	0.514	0.689	1.135	0.51	1.032	0.861	0.623	58.732	0.079	0.842795	1	0.116	0.773452	0.987856
666938	Bend4	1.462	1.647	1.193	1.483	1.073	1.648	1.001	0.683	0.734	1.448	0.918	0.734	167.015	0.349	0.200663	1	-0.079	0.766762	0.987856
24115	Best1	1.292	1.328	1.942	1.902	2.056	1.634	10.098	7.747	7.622	6.662	6.588	7.592	81.516	-0.284	0.240278	1	0.248	0.4194	0.987528
12068	Bet1	6.607	6.219	6.663	8.026	9.597	7.682	15.157	15.742	14.149	11.73	13.922	16.678	319.734	-0.095	0.533116	1	0.325	0.0447929	0.987528
54399	Bet1l	8.25	8.482	8.104	9.299	10.843	8.724	11.686	8.827	9.279	7.855	8.386	9.75	293.322	-0.192	0.237887	1	0.167	0.303944	0.987528
12070	Bex3	21.054	19.882	20.819	20.631	25.598	20.771	16.002	10.114	8.248	14.144	11.967	13.206	331.074	0.225	0.27462	1	0.071	0.721552	0.987856
328660	Bex6	1.938	1.328	1.388	2.803	2.074	2.809	25.919	19.477	14.448	27.738	19.936	19.688	128.581	0.186	0.386292	1	0.7	0.0287715	0.987528
67118	Bfar	15.266	15.451	14.897	14.309	16.784	15.015	13.99	12.817	12.774	11.695	11.97	13.638	914.493	-0.085	0.422405	1	-0.033	0.750536	0.987856
12075	Bfsp1	0	0.165	0	0	0.137	0.057	3.811	5.614	3.641	1.328	2.457	2.927	27.931	-0.992	0.0304302	0.729697	0.123	0.922922	0.99426
12095	Bglap3	1.194	1.705	1.211	1.884	1.575	1.363	0.04	0	0.069	0	0	0	20.947	-2.404	0.111793	1	0.182	0.710732	0.987856
70237	Bhlhb9	1.295	1.098	0.902	1.872	0.877	1.455	1.872	1.358	1.474	3.583	2.236	1.638	104.104	0.63	0.0222083	0.619505	0.288	0.31342	0.987528
20893	Bhlhe40	110.775	97.9	117.36	114.371	106.703	119.655	152.654	124.625	136.155	157.282	124.422	145.75	2800.72	0.049	0.60689	1	0.019	0.84084	0.993503
12121	Bicd1	0.229	0.208	0.168	0.151	0.151	0.289	0.102	0.021	0.014	0.105	0.067	0.052	18.206	0.869	0.221458	1	-0.024	0.967894	0.996269
76895	Bicd2	8.22	8.914	9.042	7.963	5.641	8.816	10.556	16.461	16.368	13.901	17.025	11.535	766.648	-0.015	0.948718	1	-0.259	0.268723	0.987528
75665	Bicdl1	0.692	0.726	0.474	0.898	0.548	0.326	0.497	0.849	0.585	0.274	0.571	0.637	36.346	-0.364	0.432608	1	-0.138	0.764032	0.987856
243842	Bicra	0.992	1.061	0.919	0.714	1.151	0.859	1.508	1.111	0.867	0.758	1.399	1.516	71.234	0.06	0.850734	1	-0.19	0.559817	0.987528
210982	Bicral	4.963	7.471	4.813	4.187	3.415	5.4	2.283	4.792	4.576	7.416	4.698	3.579	245.439	0.453	0.202048	1	-0.432	0.222377	0.987528
12122	Bid	10.784	9.586	10.255	11.579	11.861	9.264	12.672	11.072	10.959	10.725	11.258	11.517	353.479	-0.045	0.738716	1	0.043	0.750797	0.987856
30948	Bin1	14.856	16.454	15.526	14.81	16.57	14.841	16.628	11.702	12.172	14.797	13.549	14.448	534.233	0.09	0.545423	1	-0.068	0.644692	0.987528
668218	Bin2	25.746	25.649	24.221	31.244	27.268	25.686	57.46	54.393	51.631	52.119	50.86	54.397	1130.19	-0.052	0.593676	1	0.107	0.296168	0.987528
57784	Bin3	36.132	34.345	34.845	36.989	39.727	33.967	47.073	39.623	38.415	37.243	37.509	44.08	649.102	-0.07	0.566331	1	0.024	0.847471	0.993503
11797	Birc2	65.85	65.637	73.083	66.549	68.886	70.021	47.53	44.454	41.858	59.857	49.315	44.527	2241.38	0.202	0.139148	1	-0.041	0.763449	0.987856
11796	Birc3	57.32	59.366	61.944	57.287	68.549	61.723	44.786	38.2	38.184	45.031	42.066	42.514	2101.02	0.102	0.368751	1	0.022	0.842401	0.993503
11799	Birc5	6.549	4.804	5.097	7.855	7.934	6.514	6.614	4.513	3.887	8.849	7.956	7.921	160.874	0.748	5.69691e-05	0.0116237	0.398	0.0308639	0.987528
12211	Birc6	6.667	6.4	6.559	6.75	6.055	6.496	4.109	5.281	4.002	5.437	5.784	3.74	1168.33	0.157	0.371228	1	-0.067	0.7001	0.987856
246229	Bivm	3.602	3.319	4.765	3.372	3.129	4.861	3.1	4.283	3.63	3.676	4.592	4.453	161.249	0.207	0.347557	1	-0.086	0.6961	0.987856
53619	Blcap	19.216	19.894	17.303	19.358	22.009	19.065	19.816	19.393	19.02	16.682	16.754	23.067	388.687	-0.048	0.755605	1	0.05	0.746078	0.987856
12144	Blm	1.712	0.8	1.263	2.001	0.644	1.367	1.94	2.085	2.207	2.423	2.452	1.99	90.963	0.135	0.687939	1	0.029	0.933923	0.995898
104184	Blmh	14.12	14.693	13.753	14.911	15.582	14.439	13.748	13.347	12.759	12.451	13.158	13.588	661.14	-0.022	0.823995	1	0.031	0.751633	0.987856
17060	Blnk	2.58	1.667	1.715	3.928	1.703	1.502	7.914	10.33	12.029	5.3	9.072	12.789	214.301	-0.169	0.652034	1	0.203	0.60463	0.987528
14533	Bloc1s1	23.514	25.861	25.107	25.09	32.378	23.916	30.017	21.788	22.74	22.119	21.892	27.563	333.61	-0.055	0.763551	1	0.076	0.674631	0.987856
73689	Bloc1s2	24.754	24.425	26.646	24.113	30.639	27.898	23.785	16.781	17.438	22.452	16.946	21.7	379.515	0.08	0.653662	1	0.08	0.647807	0.987528
232946	Bloc1s3	12.708	11.382	9.564	9.72	14.15	12.023	9.582	7.722	9.165	6.923	9.328	9.595	191.629	-0.039	0.853529	1	0.035	0.866197	0.993503
117197	Bloc1s4	24.471	24.663	25.116	26.117	30.02	27.314	36.94	32.357	33.419	28.696	29.878	37.76	222.997	-0.096	0.540908	1	0.12	0.455565	0.987528
17828	Bloc1s5	4.474	4.6	4.855	4.154	5.275	4.595	5.701	5.96	5.708	5.208	5.821	6.631	208.1	0.02	0.893131	1	-0.042	0.786401	0.988671
18457	Bloc1s6	24.526	23.194	21.88	22.332	25.471	20.958	19.087	16.542	16.112	17.67	17.038	19.506	837.315	0.072	0.53565	1	-0.066	0.564867	0.987528
75915	Bloc1s6os	6.174	3.401	6.866	5.333	4.812	7.435	10.907	6.01	5.305	10.388	7.871	7.786	28.1	0.266	0.520453	1	0.081	0.850868	0.993503
109778	Blvra	20.83	19.866	19.712	19.417	23.284	18.152	38.053	33.297	34.067	27.027	29.866	37.093	447.857	-0.168	0.258496	1	-0.04	0.793662	0.988852
233016	Blvrb	6.316	4.784	5.533	6.176	6.258	5.196	26.534	24.338	25.965	16.004	21.811	30.353	241.399	-0.19	0.372595	1	0.039	0.869546	0.993503
66352	Blzf1	6.226	5.786	6.13	6.485	6.609	6.477	5.97	6.926	7.014	5.319	6.167	7.524	290.136	-0.074	0.621616	1	0.063	0.674621	0.987856
171543	Bmf	2.585	3.245	2.954	3.715	2.855	3.77	2.847	2.663	2.925	3.354	4.308	2.996	192.377	0.339	0.118751	1	0.199	0.359338	0.987528
12151	Bmi1	31.5	26.808	28.644	29.476	24.921	28.032	11.165	12.273	12.196	12.212	11.041	12.575	771.287	0.002	0.986016	1	-0.123	0.301767	0.987528
12153	Bmp1	3.89	4.44	3.529	3.39	2.282	2.593	1.264	1.282	1.063	1.673	1.652	1.103	135.529	0.289	0.237212	1	-0.564	0.010521	0.799737
12156	Bmp2	1.597	1.42	1.252	1.089	0.887	1.82	1.354	0.86	1.219	6.583	2.422	2.213	39.779	1.645	0.000326202	0.0441132	-0.216	0.645336	0.987528
140780	Bmp2k	62.532	63.085	63.211	60.163	65.746	63.675	40.229	33.268	33.528	48.303	37.418	33.207	2584.71	0.153	0.288195	1	-0.04	0.78105	0.988639
12163	Bmp8a	0.157	0.161	0.168	0.33	0.134	0.22	1.513	0.877	1.476	2.527	1.653	1.072	14.716	0.427	0.427017	1	0.431	0.592042	0.987528
73230	Bmper	1.036	0.799	0.804	0.938	0.85	1.304	0.903	0.634	0.361	2.426	1.761	0.82	33.212	1.401	0.00242672	0.17487	0.241	0.596877	0.987528
12168	Bmpr2	1.024	1.019	1.233	0.924	1.503	1.353	2.187	1.487	1.366	1.228	1.849	2.244	116.223	0.048	0.86509	1	0.148	0.609893	0.987528
213895	Bms1	13.108	12.99	13.809	15.571	8.324	16.278	14.404	23.111	22.477	20.289	21.886	14.17	533.576	-0.08	0.778252	1	-0.035	0.902619	0.994028
101148	Bmt2	35.513	32.098	34.763	32.718	34.85	34.404	19.67	20.258	21.8	22.004	22.84	23.926	1373.55	0.156	0.101679	1	-0.052	0.572873	0.987528
107771	Bmyc	32.627	37.877	34.37	38.419	50.699	32.74	39.174	21.934	23.518	28.645	26.273	30.941	192.36	0.045	0.853726	1	0.157	0.506772	0.987528
224630	Bnip1	3.237	2.693	3.287	2.987	3.4	2.962	3.781	3.055	3.094	3.484	3.392	3.52	199.524	0.073	0.658401	1	-0.025	0.878894	0.993503
12175	Bnip2	30.928	28.412	31.293	33.276	34.73	31.123	41.063	38.423	39.963	38.966	37.082	41.051	1220.37	-0.028	0.764802	1	0.083	0.379635	0.987528
12176	Bnip3	10.107	7.494	9.446	9.301	9.731	9.525	26.44	24.609	27.248	19.219	20.371	29.225	312.419	-0.2	0.20977	1	0.035	0.838241	0.993503
12177	Bnip3l	21.588	19.671	19.616	21.792	23.869	20.574	25.576	21.725	24.402	20.901	20.798	27.286	674.657	-0.058	0.66359	1	0.075	0.572756	0.987528
69556	Bod1	9.795	12.817	12.99	11.16	13.24	10.948	12.444	11.593	11.412	9.016	10.748	13.44	142.197	-0.105	0.599674	1	-0.053	0.790894	0.988852
665775	Bod1l	8.028	7.314	8.031	7.642	10.893	8.597	10.789	8.271	7.565	8.69	7.974	9.252	663.243	-0.031	0.856599	1	0.167	0.325196	0.987528
69168	Bola1	8.392	7.293	6.331	7.671	10.132	7.37	13.499	9.847	9.929	6.441	10.598	13.087	83.189	-0.147	0.621871	1	0.137	0.652318	0.987528
66162	Bola2	7.498	6.448	6.635	7.093	9.807	6.759	13.427	10.532	11.89	8.069	10.39	14.45	179.944	-0.136	0.560862	1	0.147	0.540709	0.987528
78653	Bola3	2.997	2.449	2.529	4.334	3.951	3.272	8.362	6.426	7.167	5.243	6.005	8.2	170.5	-0.17	0.412311	1	0.489	0.028358	0.987528
12181	Bop1	21.849	21.226	18.765	25.051	20.181	19.605	32.565	36.525	34.535	27.225	34.08	32.616	669.329	-0.143	0.328147	1	0.025	0.867594	0.993503
77744	Bora	2.473	1.87	2.058	2.244	2.708	2.045	3.891	5.136	3.679	3.878	5.442	5.055	125.357	0.182	0.401672	1	0.066	0.777679	0.987856
67774	Borcs5	6.968	7.905	7.053	6.991	7.608	6.288	13.672	9.153	10.348	10.675	9.272	9.99	199.137	-0.137	0.451836	1	-0.122	0.516868	0.987528
71923	Borcs6	16.07	16.438	14.516	14.909	18.514	16.589	16.803	13.912	16.209	10.729	12.357	15.208	167.201	-0.297	0.118183	1	0.036	0.84623	0.993503
66439	Borcs7	19.252	17.836	19.389	17.578	23.356	18.655	20.079	12.792	14.46	15.126	12.875	20.243	226.81	0.029	0.895042	1	0.035	0.870636	0.993503
72368	Borcs8	17.548	14.287	15.178	15.916	23.13	16.694	17.05	13.028	14.231	15.186	14.355	18.379	250.006	0.117	0.557618	1	0.198	0.315101	0.987528
12183	Bpgm	2.089	2.094	1.851	3.268	2.145	2.201	2.804	1.834	2.24	2.622	2.104	3.123	81.919	0.202	0.42404	1	0.269	0.290627	0.987528
68021	Bphl	8.257	8.172	8.537	8.238	10.847	7.889	8.798	5.502	6.015	6.123	4.526	6.769	175.838	-0.212	0.364877	1	0.065	0.774473	0.987856
23827	Bpnt1	14.063	10.386	11.009	12.082	13.031	13.151	14.875	14.486	14.142	13.261	14.193	17.26	246.574	0.037	0.825037	1	0.065	0.703608	0.987856
242291	Bpnt2	16.136	10.971	13.526	15.121	11.561	14.731	12.761	13.501	14.378	12.969	12.248	13.785	521.41	-0.065	0.669449	1	-0.014	0.926054	0.99426
207165	Bptf	2.928	2.371	2.705	3.263	4.081	2.694	4.759	2.514	2.222	2.7	2.244	3.656	358.475	-0.097	0.712989	1	0.289	0.27162	0.987528
109880	Braf	6.278	5.039	5.692	5.7	4.92	5.638	4.624	7.075	6.892	5.755	5.579	6.606	528.827	-0.055	0.765041	1	-0.111	0.549865	0.987528
72399	Brap	6.203	8.404	6.928	7.5	5.617	7.059	6.599	7.586	7.785	7.537	7.663	5.76	621.218	-0.067	0.732011	1	-0.13	0.508801	0.987528
231841	Brat1	5.728	8.438	5.656	6.496	4.926	6.45	5.795	7.107	7.385	5.557	7.057	5.185	409.969	-0.192	0.370495	1	-0.166	0.440051	0.987528
12189	Brca1	4.549	4.341	5.109	4.315	2.92	4.747	1.202	1.403	1.26	3.244	3.852	1.168	195.8	1.077	0.00348265	0.221329	-0.26	0.466924	0.987528
12190	Brca2	0.628	0.496	0.625	0.781	0.766	0.484	0.693	0.514	0.424	0.901	0.71	0.881	77.826	0.632	0.0173408	0.535306	0.154	0.56316	0.987528
210766	Brcc3	6.223	5.7	5.927	6.612	7.956	6.343	7.662	6.283	7.006	7.605	6.818	7.497	480.985	0.068	0.614102	1	0.18	0.185882	0.987528
223770	Brd1	3.685	3.498	3.775	3.727	5.708	3.481	4.667	3.242	2.806	3.396	3.513	4.149	243.948	0.063	0.786037	1	0.174	0.446638	0.987528
14312	Brd2	23.278	23.425	24.406	24.97	23.142	24.554	24.668	23.256	26.092	25.375	23.949	24.587	2188.74	0.001	0.992822	1	-0.015	0.868194	0.993503
67382	Brd3	3.813	3.454	3.806	3.598	3.652	3.024	4.556	4.423	4.259	3.497	4.015	4.581	287.216	-0.131	0.387041	1	-0.156	0.309692	0.987528
57261	Brd4	18.422	18.017	18.821	19.169	21.667	18.41	21.024	17.08	16.22	17.953	16.787	18.891	1198.04	-0.012	0.919922	1	0.052	0.658087	0.987665
26992	Brd7	16.963	16.745	18.265	16.832	17.829	17.096	17.94	15.5	16.857	13.435	14.634	16.491	688.877	-0.175	0.108659	1	-0.052	0.629311	0.987528
78656	Brd8	18.033	18.274	18.39	16.288	15.317	18.24	12.926	13.323	12.393	15.358	13.952	11.21	1133.64	0.07	0.64566	1	-0.178	0.240494	0.987528
105246	Brd9	7.384	8.251	8.341	8.479	6.773	8.003	7.05	6.838	6.577	7.612	7.821	6.403	550.214	0.097	0.530894	1	-0.09	0.558215	0.987528
72308	Brf1	21.451	22.659	21.458	21.137	18.395	20.84	21.087	19.561	18.747	19.117	20.409	16.927	622.225	-0.07	0.59871	1	-0.163	0.216171	0.987528
66653	Brf2	2.447	2.678	3.08	2.297	2.432	2.218	2.571	2.924	2.477	2.153	2.281	3.117	88.157	-0.089	0.700734	1	-0.282	0.223882	0.987528
55950	Bri3	3.835	3.195	3.337	2.99	3.989	4.459	6.222	4.159	5.672	3.443	3.979	5.95	58.303	-0.274	0.352278	1	0.081	0.789744	0.988852
76809	Bri3bp	15.227	15.322	15.775	15.266	19.879	15.525	11.605	6.92	7.401	11.338	8.448	9.63	535.858	0.2	0.30702	1	0.083	0.664714	0.987856
237911	Brip1	1.298	1.48	1.742	2.986	1.796	2.244	1.81	1.02	1.23	3.268	3.123	1.594	87.934	0.995	0.00289819	0.192605	0.553	0.0961407	0.987528
74038	Brip1os	9.368	8.846	9.428	8.865	9.671	9.85	10.591	11.838	10.509	10.695	11.672	10.97	422.927	0.019	0.880077	1	-0.009	0.945452	0.996269
67832	Brix1	19.833	15.086	17.03	19.514	20.902	16.013	26.725	26.8	23.125	23.122	23.029	25.826	408.863	-0.087	0.558054	1	0.07	0.642859	0.987528
101314	Brk1	169.569	167.71	170.83	168.762	215.875	173.687	161.803	128.574	130.044	133.268	126.218	151.173	1024.54	-0.03	0.82583	1	0.087	0.523818	0.987528
52592	Brms1l	7.336	8.269	7.847	8.007	9.3	7.117	5.555	8.401	6.584	6.432	8.235	7.098	222.442	0.088	0.596302	1	0.007	0.963383	0.996269
71678	Brox	12.033	10.647	11.405	11.808	9.39	12.127	12.415	13.737	14.171	12.147	13.296	12.602	670.139	-0.082	0.564721	1	-0.078	0.585612	0.987528
78783	Brpf1	10.661	12.077	10.484	11.354	6.637	10.614	10.342	13.531	13.079	12.462	12.984	8.999	975.598	-0.104	0.654893	1	-0.257	0.271787	0.987528
268936	Brpf3	0.643	0.867	0.967	0.894	0.817	1.092	0.491	0.749	0.621	0.709	0.758	0.708	98.946	0.235	0.350646	1	0.149	0.537835	0.987528
93871	Brwd1	5.367	4.624	4.893	5.246	4.322	4.574	4.748	6.148	6.298	6.127	6.208	5.093	736.108	0.016	0.927253	1	-0.119	0.493029	0.987528
382236	Brwd3	1.136	0.924	0.943	1.075	0.994	1.121	1.57	1.451	1.145	0.922	1.275	1.471	102.296	-0.181	0.455407	1	0.044	0.858918	0.993503
14705	Bscl2	5.851	6.158	6.02	6.38	7.275	5.633	11.728	10.95	11.086	8.987	9.696	11.913	497.6	-0.145	0.293942	1	0.048	0.739838	0.987856
100383	Bsdc1	26.129	26.362	25.229	23.699	25.087	23.748	12.614	13.504	10.979	18.318	15.708	12.088	908.796	0.311	0.0391497	0.821436	-0.145	0.325801	0.987528
12215	Bsg	38.534	39.905	37.471	38.042	45.454	37.191	50.114	45.99	47.227	40.277	41.02	51.878	966.167	-0.109	0.385796	1	0.009	0.945694	0.996269
12182	Bst1	5.202	5.293	5.968	5.557	7.237	6.803	3.417	2.313	2.622	2.668	1.695	3.506	145.841	-0.107	0.680465	1	0.209	0.38511	0.987528
69550	Bst2	79.448	78.604	83.866	76.261	103.383	79.285	87.316	79.309	76.426	67.299	73.821	97.161	545.219	-0.037	0.816516	1	0.045	0.774893	0.987856
107182	Btaf1	19.614	17.407	19.325	18.294	11.942	14.944	11.01	17.995	15.76	12.869	16.727	9.185	1032.12	-0.217	0.391419	1	-0.358	0.155423	0.987528
83962	Btbd1	22.295	21.832	21.425	23.011	22.449	20.385	24.889	23.615	25.502	23.09	22.162	23.887	547.887	-0.098	0.37976	1	-0.041	0.714511	0.987856
68815	Btbd10	8.783	7.819	8.359	8.749	8.066	9.068	6.87	7.057	6.163	8.411	6.956	6.832	395.235	0.142	0.331716	1	0.009	0.949481	0.996269
330660	Btbd16	0.606	0.069	0.362	0.496	0.173	0.497	3.127	1.765	1.726	1.67	2.232	2.263	33.096	0.005	0.991712	1	0.2	0.735556	0.987856
78611	Btbd19	1.452	0.771	0.754	1.578	0.932	0.536	3.329	3.502	3.267	2.611	2.839	3.612	77.798	-0.147	0.6634	1	-0.028	0.941316	0.996269
208198	Btbd2	9.812	13.645	11.874	10.49	9.507	9.515	9.164	11.195	11.736	9.753	8.933	10.069	352.44	-0.155	0.37459	1	-0.297	0.0865648	0.987528
228662	Btbd3	4.57	4.749	4.38	3.049	2.365	3.703	2.46	3.297	3.958	4.173	3.584	2.659	132.887	0.11	0.695951	1	-0.636	0.0232089	0.987528
399566	Btbd6	3.525	4.972	3.654	3.535	3.604	3.585	2.077	2.106	2.208	2.439	1.86	2.054	132.288	-0.01	0.9672	1	-0.222	0.303496	0.987528
238386	Btbd7	4.219	3.591	4.192	4.006	3.178	4.163	3.377	3.82	3.745	3.402	3.965	2.982	428.952	-0.076	0.673897	1	-0.124	0.491722	0.987528
224671	Btbd9	6.809	7.786	7.258	6.077	6.241	6.787	5.628	4.724	4.9	5.247	5.121	4.871	851.932	0.004	0.976671	1	-0.24	0.0550596	0.987528
26363	Btd	9.112	13.336	11.053	10.034	13.004	10.902	8.665	12.251	10.991	6.114	8.638	10.868	176.567	-0.328	0.0797089	1	-0.02	0.912023	0.99426
218490	Btf3	25.132	21.407	25.639	26.381	31.826	26.435	31.547	25.031	24.823	26.777	23.609	30.062	496.51	-0.014	0.925531	1	0.187	0.217356	0.987528
70533	Btf3l4	6.592	4.82	5.34	7.231	7.003	6.378	12.786	10.367	10.582	10.286	9.621	13.625	276.339	-0.007	0.964074	1	0.259	0.138757	0.987528
12226	Btg1	83.372	77.033	93.38	81.65	92.256	89.463	85.432	65.649	74.422	89.105	68.86	82.944	2748.69	0.099	0.433763	1	0.013	0.918669	0.99426
12227	Btg2	97.398	99.849	105.688	66.369	109.301	97.223	148.013	128.11	138.65	96.274	116.692	132.102	1799.99	-0.28	0.0655468	1	-0.215	0.159341	0.987528
12228	Btg3	2.876	1.781	1.96	4.196	2.422	2.673	7.537	6.972	8.574	4.908	4.353	7.961	136.042	-0.447	0.0842104	1	0.441	0.113949	0.987528
12229	Btk	23.522	19.592	23.899	24.011	22.338	22.68	34.602	31.688	29.603	27.828	31.807	32.056	633.334	-0.061	0.627253	1	-0.001	0.991367	0.999451
208154	Btla	82.095	76.772	81.534	80.025	85.929	83.754	16.952	10.28	8.379	27.736	19.156	11.64	1295.05	0.722	0.00283633	0.190674	0.013	0.955353	0.996269
100038862	Btnl1	0.55	0.444	0.506	0.784	0.252	0.414	1.705	0.988	1.109	0.973	1.882	1.207	20.624	0.163	0.742708	1	-0.113	0.842404	0.993503
547431	Btnl2	1.116	0.23	0.383	0.47	0.516	0.894	1.131	1.217	1.121	1.218	1.138	0.814	17.269	-0.142	0.80614	1	0.19	0.760512	0.987856
12234	Btrc	5.44	5.157	5.532	5.102	5.138	5.33	3.718	4.056	4.252	3.911	3.956	4.477	411.004	0.035	0.772782	1	-0.097	0.412403	0.987528
12235	Bub1	2.565	3.608	3.262	3.908	2.725	3.605	2.953	3.03	2.252	5.594	6.376	3.997	112.465	0.957	0.000408278	0.0533513	0.086	0.752959	0.987856
12236	Bub1b	10.353	9.371	7.538	11.657	5.911	7.363	24.1	26.872	22.659	25.869	24.1	22.212	467.808	-0.038	0.848494	1	-0.185	0.370284	0.987528
12237	Bub3	13.686	15.098	13.526	13.475	17.269	14.227	16.305	15.251	14.253	16.273	15.011	17.332	879.091	0.089	0.47263	1	0.037	0.764354	0.987856
215051	Bud13	5.858	6.199	5.765	5.851	5.317	5.967	7.333	6.373	5.462	5.348	6.425	5.723	220.809	-0.123	0.465654	1	-0.098	0.562604	0.987528
66138	Bud23	8.137	8.317	7.011	9.097	9.038	7.125	13.529	10.805	10.634	8.787	10.225	13.199	373.987	-0.112	0.538681	1	0.057	0.758386	0.987856
231889	Bud31	21.754	20.992	23.594	22.823	24.289	23.659	27.793	21.521	22.758	23.261	21.317	26.728	396.179	-0.013	0.922414	1	0.048	0.726523	0.987856
545261	Bvht	23.69	20.902	26.013	23.986	35.63	26.084	26.874	24.098	27.558	10.083	17.311	27.187	123.608	-0.578	0.0399389	0.821436	0.226	0.412487	0.987528
53414	Bysl	7.525	7.696	6.842	8.794	8.331	7.511	14.027	15.322	15.621	11.058	13.24	13.561	244.655	-0.25	0.101743	1	0.114	0.483838	0.987528
66882	Bzw1	75.201	67.809	71.038	70.954	74.41	68.846	69.554	67.77	69.329	72.531	65.477	70.937	2028.95	0.016	0.857979	1	-0.045	0.615841	0.987528
66912	Bzw2	8.126	6.172	6.692	9.746	8.409	7.169	18.065	16.538	16.835	14.603	15.203	17.81	477.647	-0.108	0.454492	1	0.225	0.140865	0.987528
223665	C030006K11Rik	2.524	2.322	2.021	2.142	2.132	1.89	2.377	2.252	2.571	2.306	3.071	2.295	95.224	0.087	0.701024	1	-0.201	0.382184	0.987528
77533	C030034I22Rik	0.915	1.024	1.561	0.849	1.485	0.993	2.175	1.439	1.154	1.335	1.51	1.441	44.432	-0.149	0.69242	1	-0.136	0.725198	0.987856
193280	C030037D09Rik	0.607	1.117	0.549	0.806	0.656	0.775	0.231	0.234	0.134	0.436	0.196	0.764	15.491	1.197	0.0797853	1	-0.073	0.902588	0.994028
620078	C130026I21Rik	7.349	5.987	7.371	7.364	9.567	7.781	6.524	4.325	4.569	6.017	4.561	6.081	169.183	0.12	0.580498	1	0.218	0.300381	0.987528
319772	C130050O18Rik	1.353	1.494	0.915	1.37	1.094	1.003	7.86	8.066	7.602	4.412	7.898	8.649	153.788	-0.18	0.493324	1	-0.151	0.623266	0.987528
57316	C1d	16.976	14.412	15.308	17.112	20.022	15.127	24.698	19.632	20.432	19.464	19.167	23.625	506.153	-0.052	0.730744	1	0.115	0.447155	0.987528
94192	C1galt1	4.509	6.5	4.031	3.735	3.654	4.38	4.224	5.256	4.401	3.279	2.441	4.103	152.033	-0.5	0.0556016	0.941261	-0.395	0.125652	0.987528
59048	C1galt1c1	27.323	17.856	24.34	19.714	28.957	24.442	34.369	26.872	30.689	22.584	26.897	36.552	227.934	-0.106	0.636341	1	0.03	0.896643	0.993863
12259	C1qa	35.708	5.158	16.639	22.037	5.493	8.087	229.638	214.895	212.714	187.332	205.586	243.205	698.607	-0.032	0.953548	1	-0.684	0.224537	0.987528
12260	C1qb	61.917	13.485	31.507	39.903	11.949	15.31	286.04	254.513	262.942	248.491	243.99	287.903	927.987	-0.034	0.938705	1	-0.692	0.1305	0.987528
12261	C1qbp	56.747	51.151	51.368	56.556	66.223	55.382	73.421	61.243	61.014	59.191	52.798	69.123	615.968	-0.109	0.427038	1	0.116	0.403693	0.987528
12262	C1qc	24.778	4.331	10.507	15.321	3.758	5.795	126.984	122.192	122.141	106.86	114.423	131.77	822.071	-0.065	0.901897	1	-0.677	0.208864	0.987528
67389	C1qtnf12	12.063	15.018	16.04	11.22	15.59	13.578	12.97	7.572	7.126	7.733	10.212	9.534	128.12	-0.006	0.982437	1	-0.146	0.584475	0.987528
72709	C1qtnf6	3.259	4.294	4.067	3.017	4.095	3.845	5.011	4.259	6.434	3.3	4.424	5.411	169.044	-0.271	0.167939	1	-0.136	0.497336	0.987528
50909	C1ra	0.772	0	0.276	0.704	0.264	0.108	13.228	14.25	13.787	7.212	11.814	14.014	110.172	-0.271	0.7484	1	0.094	0.923919	0.99426
667277	C1rb	0.569	0.13	0	0.133	0.162	0.067	5.869	8.545	7.865	4.152	6.122	6.549	47.282	-0.408	0.446694	1	-1.004	0.287033	0.987528
232371	C1rl	0.204	0	0.11	0.215	0.131	0.107	13.839	14.219	11.841	8.723	9.308	14.344	106.172	-0.323	0.379098	1	0.491	0.568592	0.987528
100532730	C230037L18Rik	1.928	2.148	2.646	2.366	3.163	2.879	1.034	0.505	0.504	1.461	1.092	0.549	28.856	0.62	0.225609	1	0.27	0.536644	0.987528
207781	C2cd2	3.757	5.815	5.083	3.411	3.859	4.891	4.756	7.174	5.986	4.299	6.172	5.872	350.274	-0.132	0.40356	1	-0.298	0.0637287	0.987528
71764	C2cd2l	6.558	8.161	7.425	8.301	6.856	9.397	3.813	5.383	5.867	4.838	5.66	4.394	392.782	-0.001	0.994245	1	0.113	0.577712	0.987528
277939	C2cd3	6.002	6.15	5.575	5.417	4.074	5.214	2.985	5.294	4.487	5.72	6.164	3.626	454.765	0.277	0.276932	1	-0.3	0.236401	0.987528
74741	C2cd5	7.561	8.008	7.856	8.022	6.033	7.41	5.304	5.584	5.353	7.836	7.384	5.041	651.908	0.313	0.0985147	1	-0.173	0.358041	0.987528
12266	C3	22.937	4.083	9.691	12.445	2.844	9.367	139.796	165.801	173.456	147.417	158.258	147.132	2739.87	-0.098	0.865738	1	-0.556	0.342529	0.987528
77422	C330018D20Rik	7.496	8.327	7.542	6.343	9.678	7.991	11.538	11.428	11.268	9.027	11.074	12.121	199.047	-0.095	0.573171	1	-0.022	0.900895	0.994028
12267	C3ar1	2.852	0.623	2.067	1.387	0.824	1.315	24.857	35.656	38.335	19.667	29.268	39.467	409.631	-0.193	0.585496	1	-0.656	0.102879	0.987528
320021	C430042M11Rik	0.958	0.466	0.975	1.007	1.553	1.116	1.703	1.004	0.422	0.875	0.925	1.551	18.696	0.146	0.802113	1	0.596	0.31028	0.987528
625018	C4a	0.44	0.629	0.37	0.442	0.319	0.262	1.43	1.844	2.74	1.896	2.359	1.11	54.373	-0.217	0.58522	1	-0.514	0.267861	0.987528
12268	C4b	0.658	0.226	0.314	0.308	0.063	0.334	7.497	12.061	16.724	10.273	11.533	7.439	206.757	-0.297	0.475266	1	-0.787	0.147764	0.987528
12273	C5ar1	1.048	0.085	0.77	1.074	0	0.465	15.91	24.936	24.707	12.075	21.838	27.059	350.091	-0.139	0.900066	1	-0.43	0.708129	0.987856
319430	C5ar2	0.09	0	0.073	0.071	0	0	1.577	4.182	2.004	1.425	3.149	2.336	49.268	-0.149	0.816235	1	-1.192	0.312079	0.987528
105246089	C730014E05Rik	0.186	0.192	0.083	0.131	0.259	0.131	0.656	0.44	0.78	0.424	0.713	0.849	23.264	0.051	0.916647	1	0.084	0.885543	0.993503
232196	C87436	7.788	8.605	6.762	7.26	8.634	7.968	12.08	11.135	10.105	9.562	10.265	9.965	328.285	-0.158	0.252813	1	-0.001	0.995338	0.999724
69379	C8g	3.02	3.356	2.354	3.023	2.626	2.362	2.586	3.167	3.007	2.96	2.435	2.442	51.801	-0.171	0.560428	1	-0.166	0.571873	0.987528
320295	C920006O11Rik	1.382	1.311	1.598	1.453	2.729	1.344	2.693	3.677	2.446	2.372	1.951	2.058	17.711	-0.448	0.342194	1	0.269	0.594044	0.987528
606736	C920009B18Rik	3.054	2.323	2.269	2.882	3.115	3.241	8.025	6.602	6.171	6.717	6.081	6.314	203.534	-0.114	0.48692	1	0.236	0.194268	0.987528
100042889	C920021L13Rik	0.991	1.158	1.548	1.611	0.925	1.615	1.413	1.275	0.471	0.335	1.333	0.77	22.612	-0.386	0.519285	1	0.152	0.79209	0.988852
73205	C9orf72	33.337	36.398	35.783	31.551	34.429	35.594	15.508	15.873	16.253	16.479	16.049	15.796	1161.8	0.024	0.826517	1	-0.102	0.319945	0.987528
67770	Caap1	13.283	13.317	12.926	12.002	16.109	13.187	10.359	10.157	10.518	10.054	9.582	11.077	294.313	-0.015	0.919083	1	0.01	0.947665	0.996269
12283	Cab39	40.363	38.901	41.146	42.285	33.743	38.212	32.824	35.507	38.153	41.04	34.944	36.326	1305.15	0.074	0.574884	1	-0.125	0.343354	0.987528
69008	Cab39l	15.971	15.837	15.935	17.883	16.396	17.194	16.118	15.303	15.205	16.213	15.898	14.134	717.964	-0.01	0.933113	1	0.063	0.581132	0.987528
104248	Cabin1	9.733	9.968	9.185	10.104	7.819	8.378	11.954	15.552	15.7	14.714	15.423	12.346	846.463	-0.028	0.869976	1	-0.178	0.310347	0.987528
63955	Cables1	0.354	0.086	0.112	0.416	0.053	0.219	3.568	5.852	5.86	2.711	4.949	5.622	106.478	-0.216	0.672113	1	0.287	0.654157	0.987528
252966	Cables2	22.26	27.838	24.022	21.452	23.379	22.836	8.966	8.882	9.311	9.747	9.297	7.874	834.676	-0.011	0.937005	1	-0.175	0.199568	0.987528
73660	Cabp4	9.003	7.81	8.37	10.387	7.91	9.162	11.066	12.479	8.36	8.442	11.565	8.974	304.576	-0.13	0.509498	1	0.084	0.672256	0.987856
381356	Cacfd1	5.765	6.562	6.252	8.268	6.992	6.944	7.994	9.401	9.615	8.448	9.317	10.171	385.571	0.047	0.756285	1	0.217	0.158831	0.987528
12289	Cacna1d	0.621	0.973	0.683	0.725	0.722	0.772	0.468	0.646	0.431	0.427	0.584	0.398	116.705	-0.13	0.578657	1	-0.046	0.834528	0.993143
12290	Cacna1e	0.157	0.039	0.082	0.27	0.098	0.095	0.023	0	0	0.012	0.005	0.016	12.758	0.879	0.437485	1	0.727	0.248212	0.987528
54652	Cacna1f	0.149	0.026	0.173	0.026	0.112	0.039	0.869	0.938	0.884	0.508	0.887	1.217	34.87	-0.104	0.830844	1	-1.078	0.114313	0.987528
12292	Cacna1s	10.024	11.289	10.279	8.187	10.516	8.914	5.027	2.776	2.294	5.438	3.467	3.122	395.985	0.28	0.269349	1	-0.239	0.328669	0.987528
12295	Cacnb1	10.355	12.074	11.305	8.995	9.978	10.965	5.085	4.547	4.614	5.619	6.014	4.413	293.892	0.175	0.340583	1	-0.216	0.210067	0.987528
12297	Cacnb3	123.447	137.47	133.56	124.024	142.754	127.354	64.602	53.381	49.945	73.434	63.55	49.947	2774	0.157	0.301103	1	-0.051	0.732835	0.987856
12298	Cacnb4	0.302	0.214	0.335	0.219	0.34	0.398	0.764	0.416	0.742	0.328	0.617	0.7	42.639	-0.231	0.535737	1	0.108	0.788988	0.988671
70312	Cactin	24.546	27.591	24.705	23.303	20.9	23.141	20.063	19.264	20.627	21.977	20.314	17.071	401.425	-0.014	0.927364	1	-0.235	0.128548	0.987528
78832	Cacul1	13.288	12.415	14.223	13.204	11.852	14.146	10.164	11.25	10.082	10.408	10.577	10.108	718.068	-0.017	0.895751	1	-0.071	0.584808	0.987528
12301	Cacybp	46.712	42.638	50.8	41.558	55.249	47.062	41.469	36.4	39.853	37.335	35.01	45.122	802.455	-0.007	0.95988	1	-0.008	0.952994	0.996269
69719	Cad	2.707	3.135	2.276	5.493	1.439	2.176	3.646	11.054	10.299	7.035	10.558	4.953	356.892	-0.215	0.736445	1	0.126	0.843618	0.993503
54725	Cadm1	17.067	15.152	15.589	14.524	17.763	14.769	0.717	0.924	1.214	0.403	0.369	0.412	818.608	-1.274	2.93352e-08	2.1323e-05	-0.074	0.655875	0.987528
94332	Cadm3	0.172	0.032	0.05	0.082	0.06	0.181	0.546	0.246	0.343	0.793	0.446	0.48	16.414	0.643	0.241607	1	0.438	0.537723	0.987528
67488	Calcoco1	7.283	8.917	6.632	8.701	5.446	7.774	4.862	6.87	7.496	4.792	7.212	5.772	263.182	-0.116	0.650079	1	-0.083	0.740592	0.987856
54598	Calcrl	5.376	4.135	5.15	4.555	3.698	4.605	2.566	3.508	2.893	4.171	4.201	4.141	192.26	0.476	0.0202005	0.5888	-0.231	0.246747	0.987528
72691	Calhm2	3.96	4.772	3.381	5.257	6.041	5.404	11.042	9.937	7.572	9.859	10.395	10.832	204.392	0.137	0.435072	1	0.423	0.0259598	0.987528
215900	Calhm6	18.235	15.286	21.543	17.408	28.81	21.583	105.767	86.334	102.282	65.043	82.697	116.319	362.085	-0.188	0.361542	1	0.25	0.266595	0.987528
12313	Calm1	59.006	57.125	60.31	58.693	67.999	58.978	53.795	45.386	47.23	52.157	44.683	51.742	2860.12	0.024	0.825222	1	0.027	0.801788	0.989432
12314	Calm2	45.718	41.565	46.087	47.856	58.756	45.508	66.487	53.879	56.129	60.899	52.688	66.894	896.731	0.035	0.805286	1	0.144	0.309392	0.987528
12315	Calm3	41.273	32.177	39.601	38.779	47.583	38.137	53.629	45.737	45.225	44.927	49.181	51.47	813.299	0.014	0.922066	1	0.092	0.51639	0.987528
75600	Calml4	0.054	0.167	0.116	0.114	0	0.057	2.939	2.043	1.586	0.134	0.442	0.37	10.977	-2.78	0.000171074	0.0248699	-0.928	0.439146	0.987528
12317	Calr	78.912	75.375	80.33	77.942	92.211	80.043	97.774	88.384	92.265	89.196	84.394	93.837	2154.09	-0.057	0.565752	1	0.045	0.646962	0.987528
12321	Calu	15.475	13.715	15.117	16.901	14.509	16.235	23.108	27.366	27.156	22.379	24.889	24.653	1285.81	-0.11	0.381455	1	0.06	0.636526	0.987528
52163	Camk1	2.797	2.914	2.683	2.196	2.585	3.124	15.274	15.328	17.068	10.634	14.036	16.736	421.764	-0.219	0.128223	1	-0.146	0.392136	0.987528
227541	Camk1d	27.041	25.008	25.658	25.285	25.289	28.996	14.297	18.263	18.064	18.623	18.304	14.015	1042.34	0.013	0.939375	1	-0.011	0.950162	0.996269
12322	Camk2a	0.096	0.028	0.088	0.029	0.088	0.072	1.389	1.465	1.261	0.765	1.286	1.655	44.521	-0.204	0.583073	1	-0.266	0.686811	0.987856
12323	Camk2b	1.754	2.105	2.152	0.836	0.754	0.965	0.354	0.136	0.235	0.182	0.247	0.177	88.316	-0.215	0.55937	1	-1.286	1.04607e-05	0.00501454
108058	Camk2d	2.692	2.012	2.361	2.492	2.236	2.333	3.885	4.669	4.748	3.918	3.985	4.573	808.365	-0.098	0.498868	1	-0.044	0.764588	0.987856
12325	Camk2g	1.518	1.018	1.403	1.707	1.321	1.238	2.388	1.785	1.671	1.391	1.804	2.044	109.934	-0.134	0.583882	1	0.073	0.773671	0.987856
55984	Camkk1	3.465	3.348	2.35	3.672	2.676	2.773	8.55	11.965	10.276	10.304	10.975	7.419	224.067	-0.123	0.574953	1	-0.035	0.884478	0.993503
207565	Camkk2	1.716	1.432	1.615	2.208	1.451	1.723	1.973	1.556	1.763	1.777	2.038	1.955	158.594	0.141	0.468037	1	0.127	0.517097	0.987528
73582	Camkmt	1.65	1.227	2.601	2.547	2.748	2.404	4.023	2.392	2.35	3.177	3.043	3.078	66.929	0.112	0.725293	1	0.463	0.158217	0.987528
12328	Caml	21.697	22.914	24.148	19.51	30.461	23.972	20.087	17.664	18.859	14.792	16.782	20.907	290.768	-0.12	0.498287	1	0.046	0.789735	0.988852
227634	Camsap1	2.311	2.883	2.035	2.154	1.448	2.655	1.335	1.838	2.177	1.684	1.43	1.011	159.571	-0.367	0.247763	1	-0.254	0.414731	0.987528
67886	Camsap2	1.968	1.324	1.802	1.793	0.931	1.864	1.597	3.185	2.96	2.62	2.886	2.076	208.367	-0.025	0.940436	1	-0.197	0.555154	0.987528
100072	Camta1	1.024	0.76	0.743	0.899	1.323	0.958	1.252	0.981	0.965	1.244	0.802	1.135	134.307	-0.006	0.98081	1	0.299	0.223656	0.987528
216874	Camta2	35.282	44.251	38.544	34.897	27.73	35.799	26.378	32.566	33.676	33.522	34.771	21.223	1498.47	-0.05	0.817327	1	-0.297	0.167527	0.987528
71902	Cand1	35.842	37.035	37.826	35.578	27.009	37.566	15.428	19.589	19.528	19.529	21.578	15.163	1496.91	0.051	0.793655	1	-0.186	0.331776	0.987528
76025	Cant1	19.92	18.842	18.748	14.964	15.321	15.129	14.143	17.569	15.596	15.535	16.419	16.957	710.358	0.049	0.683585	1	-0.387	0.00109085	0.201375
12330	Canx	61.101	51.036	62.022	60.33	61.141	62.402	66.68	72.397	71.426	68.374	68.996	70.526	2885.25	-0.017	0.867669	1	0.034	0.743763	0.987856
12331	Cap1	33.479	27.042	34.021	33.981	36.93	31.319	35.242	31.888	29.006	32.69	31.795	31.258	928.903	-0.001	0.995007	1	0.066	0.602574	0.987528
12332	Capg	9.661	2.263	4.967	9.69	2.921	2.673	46.171	41.34	45.773	30.245	36.144	46.313	555.012	-0.211	0.682733	1	-0.197	0.707712	0.987856
12333	Capn1	30.252	31.527	28.771	25.567	26.474	28.065	17.75	18.492	21.376	15.405	18.994	18.171	671.463	-0.133	0.293909	1	-0.224	0.0664471	0.987528
23830	Capn10	5.346	4.941	3.919	4.081	3.497	3.629	3.535	4.096	3.818	3.25	3.749	4.098	141.351	-0.046	0.822827	1	-0.383	0.0598772	0.987528
60594	Capn12	0.918	0.692	0.986	1.126	0.943	0.645	0.222	0.449	0.064	0.835	0.593	0.139	18.964	1.068	0.117506	1	-0.101	0.866149	0.993503
50817	Capn15	8.476	10.623	7.888	7.174	5.654	7.803	3.102	5.267	4.707	3.852	4.699	3.417	465.666	-0.118	0.606455	1	-0.409	0.0692174	0.987528
12334	Capn2	11.916	15.096	13.472	14.376	11.224	13.064	12.974	15.048	18.044	16.124	15.823	13.469	699.852	-0.014	0.939955	1	-0.108	0.563424	0.987528
12337	Capn5	2.842	3.196	2.948	3.27	1.84	2.688	0.733	1.044	1.398	0.753	0.793	0.802	70.231	-0.432	0.217648	1	-0.254	0.40816	0.987528
12339	Capn7	24.074	23.911	24.591	24.421	20.123	23.95	17.812	23.071	20.813	20.048	20.563	17.315	1040.41	-0.089	0.570533	1	-0.126	0.419109	0.987528
12336	Capns1	19.498	18.613	19.81	18.142	24.445	19.799	25.104	18.505	20.369	17.081	17.217	23.053	640.598	-0.161	0.335633	1	0.06	0.720698	0.987856
53872	Caprin1	28.475	26.807	28.117	28.031	26.18	29.196	24.267	27.936	27.167	29.41	27.048	25.845	2578.61	0.054	0.659537	1	-0.045	0.709165	0.987856
232560	Caprin2	4.618	5.381	5.492	3.52	4.193	4.811	1.292	1.165	0.994	1.643	1.652	1.22	205.756	0.395	0.0875803	1	-0.352	0.0858907	0.987528
75568	Capsl	11.157	8.977	11.462	12.415	14.115	11.248	15.021	6.273	7.782	15.237	10.555	11.236	63.225	0.396	0.204837	1	0.219	0.477541	0.987528
12340	Capza1	59.78	58.32	60.364	61.227	64.594	60.018	61.966	58.502	57.747	63.081	58.126	61.816	1472.57	0.04	0.651739	1	0.011	0.897954	0.99396
12343	Capza2	46.923	42.496	46.093	46.617	52.709	47.104	63.731	57.09	58.045	61.667	55.696	62.444	2471.38	0.009	0.920845	1	0.066	0.49061	0.987528
12345	Capzb	42.22	42.723	43.252	43.295	51.225	42.635	50.577	43.019	44.097	47.43	41.825	49.607	1785.32	0.015	0.897756	1	0.049	0.669117	0.987856
71934	Car13	29.102	26.695	29.177	24.711	35.301	30.037	25.608	20.086	20.46	15.062	21.718	25.699	344.293	-0.1	0.616576	1	0.027	0.890496	0.993503
12349	Car2	50.783	37.249	41.176	52.408	47.54	45.534	50.612	33.885	33.966	50.396	38.644	40.47	787.03	0.145	0.209142	1	0.135	0.237445	0.987528
12351	Car4	1.783	0.324	0.169	0	0.471	0.166	13.73	16.607	15.417	5.202	8.826	12.784	106.868	-0.756	0.459879	1	-1.978	0.0824067	0.987528
56078	Car5b	0.791	0.479	0.625	0.857	0.807	0.662	2.976	2.099	2.678	3.03	3.276	3.632	70.269	0.375	0.134294	1	0.253	0.425255	0.987528
12354	Car7	1.196	1.321	1.237	1.631	1.422	0.934	0.908	0.418	0.51	1.703	0.723	0.505	21.441	0.628	0.22677	1	-0.023	0.961148	0.996269
230099	Car9	3.454	3.34	4.019	4.454	5.753	3.814	8.285	7.674	7.485	6.933	6.207	7.869	126.535	-0.158	0.453144	1	0.321	0.155085	0.987528
105844	Card10	3.801	2.39	2.056	3.912	3.476	2.882	2.409	2.093	1.574	2.882	2.009	1.713	86.359	0.112	0.639531	1	0.299	0.185182	0.987528
108723	Card11	21.778	23.291	21.136	25.195	16.16	23.371	11.727	12.615	10.641	27.693	19.992	11.042	643.129	0.708	0.00780423	0.354544	-0.082	0.75721	0.987856
68480	Card19	19.938	19.771	20.446	17.519	24.025	19.724	33.054	26.03	32.027	20.413	23.55	34.652	340.664	-0.232	0.215398	1	-0.025	0.895091	0.993691
239319	Card6	0.871	0.967	0.517	0.724	0.412	0.967	1.3	2.501	2.063	1.791	2.432	1.463	52.563	-0.042	0.917273	1	-0.159	0.713681	0.987856
332579	Card9	9.622	5.483	9.389	9.021	8.752	9.329	13.465	13.086	12.309	11.793	13.628	10.709	173.456	-0.097	0.667534	1	0.111	0.63315	0.987528
241066	Carf	0.534	0.324	0.456	0.605	0.598	0.606	0.843	1.364	1.161	0.866	0.88	0.718	49.211	-0.453	0.163327	1	0.415	0.237575	0.987528
52502	Carhsp1	42.847	42.782	37.31	40.828	32.05	34.235	33.814	32.709	35.444	35.216	32.203	32.844	609.944	-0.027	0.841821	1	-0.247	0.0608714	0.987528
59035	Carm1	5.381	7.431	4.637	4.737	4.366	4.663	3.078	5.586	4.976	3.756	3.591	3.829	320.405	-0.267	0.247943	1	-0.365	0.110783	0.987528
68732	Carmil1	1.396	1.574	1.473	1.778	0.519	1.136	1.286	1.451	1.128	3.66	2.311	1.325	117.694	0.839	0.028846	0.71227	-0.494	0.203388	0.987528
234695	Carmil2	1.407	0.789	0.907	2.556	0.558	0.701	0.216	0.134	0.187	0.888	0.809	0.379	28.361	1.951	0.000767732	0.0783222	0.067	0.889494	0.993503
268747	Carmil3	0.845	0.736	0.999	0.467	1.029	0.83	0.518	0.435	0.3	1.597	0.715	0.179	45.972	0.893	0.129538	1	-0.185	0.748112	0.987856
67383	Carnmt1	3.18	2.53	2.673	3.316	3.621	2.477	4.404	3.682	3.761	3.532	3.808	4.788	113.647	0.04	0.857537	1	0.116	0.614513	0.987528
107239	Carns1	1.244	2.051	1.391	1.614	1.576	1.258	1.419	1.072	1.32	1.501	1.478	0.893	74.792	0	0.999815	1	-0.12	0.685317	0.987856
27267	Cars	11.636	12.721	11.756	12.238	9.836	11.435	12.201	12.799	12.621	10.739	12.232	12.468	453.447	-0.087	0.535923	1	-0.151	0.282357	0.987528
71941	Cars2	4.1	4.552	4.601	4.786	4.737	4.688	5.886	5.115	5.94	5.312	4.893	5.651	221.853	-0.095	0.531422	1	0.054	0.726423	0.987856
320662	Casc1	0.378	0.351	0.655	0.551	0.642	0.617	0.294	0.23	0.268	0.438	0.336	0.653	33.601	0.817	0.0345437	0.775801	0.381	0.287634	0.987528
192160	Casc3	37.431	40.552	38.805	35.369	34.007	37.561	19.088	23.508	23.095	27.706	26.671	20.229	1128.76	0.186	0.259009	1	-0.17	0.297721	0.987528
213819	Casd1	13.244	10.758	13.742	13.363	10.055	14.493	13.561	19.654	18.14	19.089	17.412	14.371	449.642	-0.012	0.955606	1	-0.038	0.864481	0.993503
12361	Cask	4.346	8.671	3.755	3.108	4.346	4.204	2.792	2.517	1.971	2.122	1.331	2.552	258.426	-0.255	0.435049	1	-0.543	0.0890149	0.987528
140721	Caskin2	7.479	9.988	6.707	7.676	4.223	7.232	1.643	2.587	2.339	3.601	3.565	1.23	173.654	0.305	0.430637	1	-0.34	0.360684	0.987528
12362	Casp1	17.687	15.912	17.395	16.223	20.362	15.877	21.773	16.174	15.035	19.284	16.284	19.269	620.248	0.061	0.698006	1	-0.006	0.970952	0.996269
12366	Casp2	4.631	3.123	3.678	4.636	4.588	3.908	4.509	3.31	3.287	5.557	4.177	3.308	247.161	0.228	0.202725	1	0.165	0.355424	0.987528
12367	Casp3	64.663	56.831	63.834	61.549	66.673	59.451	35.834	30.483	27.251	40.77	32.545	30.281	1375.86	0.15	0.260772	1	-0.028	0.82995	0.992811
12363	Casp4	23.084	17.157	22.548	20.149	23.78	21.392	25.291	17.83	18.254	18.217	16.989	23.951	592.815	-0.051	0.767037	1	0.025	0.886249	0.993503
12368	Casp6	38.664	34.809	34.845	35.609	47.636	39.257	48.522	40.095	43.924	40.05	35.616	49.275	520.941	-0.088	0.583252	1	0.13	0.417869	0.987528
12369	Casp7	17.286	16.307	16.933	15.883	19.751	17.651	13.941	11.751	10.963	14.21	12.626	14.497	434.905	0.178	0.220375	1	0.03	0.834368	0.993143
12370	Casp8	31.467	30.526	27.764	31.531	33.025	31.291	53.707	49.838	49.639	46.387	45.449	45.816	868.532	-0.152	0.108711	1	0.049	0.617572	0.987528
26885	Casp8ap2	10.223	8.015	8.419	10.3	8.822	8.239	9.432	8.918	8.965	10.811	9.792	8.098	387.275	0.065	0.645664	1	-0.008	0.956465	0.996269
12371	Casp9	18.725	22.723	17.098	18.855	16.864	17.451	16.951	19.73	20.234	19.795	20.938	16.991	751.363	0.017	0.913792	1	-0.175	0.261511	0.987528
320664	Cass4	3.097	1.878	2.132	2.777	1.121	1.548	13.054	13.302	13.688	14.942	12.657	12.393	348.413	-0.023	0.91671	1	-0.446	0.0746175	0.987528
12380	Cast	18.788	18.395	18.077	17.057	16.22	17.878	16.605	17.022	17.851	17.476	17.168	16.433	953.97	-0.01	0.930843	1	-0.157	0.154077	0.987528
71962	Castor1	24.276	25.058	22.303	19.584	23.778	22.604	20.584	13.289	15.809	16.802	15.115	17.769	184.223	0.01	0.95869	1	-0.166	0.388235	0.987528
80909	Castor2	41.619	49.646	48.312	41.649	37.878	48.096	22.682	20.668	19.855	30.622	24.526	17.561	1552.26	0.202	0.318079	1	-0.176	0.382057	0.987528
69743	Casz1	2.367	2.712	2.667	2.05	1.606	2.515	0.749	0.834	0.68	1.118	0.831	0.619	147.902	0.179	0.530598	1	-0.373	0.155846	0.987528
12359	Cat	98.551	98.857	99.222	96.29	110.554	95.559	64.231	60.184	59.639	64.795	60.143	64.658	1508.66	0.045	0.648275	1	-0.021	0.828509	0.992811
212670	Catsper2	2.902	4.142	3.887	2.226	4.032	3.202	1.153	1.324	1.786	1.185	2.02	1.206	64.965	0.036	0.908628	1	-0.275	0.31377	0.987528
320225	Catsperg1	7.569	8.358	6.485	6.838	6.713	7.068	1.639	1.131	0.97	2.206	1.551	1.241	367.627	0.424	0.0525868	0.925241	-0.155	0.428698	0.987528
76718	Catsperg2	3.039	3.194	2.658	2.843	2.762	3.075	0.681	0.606	0.38	0.684	0.645	0.46	119.691	0.115	0.683632	1	-0.066	0.768194	0.987856
12390	Cav2	0.767	0.609	1.198	1.32	1.074	1.029	3.155	2.449	2.699	3.372	2.952	4.528	53.906	0.374	0.192076	1	0.387	0.260236	0.987528
19285	Cavin1	4.956	5.552	4.369	5.329	5.128	3.43	0.491	0.349	0.542	0.183	0.604	0.506	65.181	-0.09	0.847828	1	-0.149	0.641785	0.987528
12396	Cbfa2t2	6.208	6.173	6.04	6.345	5.4	6.204	5.869	6.402	6.327	6.085	7.182	5.591	382.39	0.02	0.896297	1	-0.079	0.614029	0.987528
12398	Cbfa2t3	31.573	34.588	32.208	27.932	38.597	32.902	18.564	13.525	12.262	19.857	15.08	15.603	1699.9	0.201	0.260269	1	-0.03	0.864411	0.993503
12400	Cbfb	18.627	17.385	17.873	19.567	20.016	18.972	23.684	22.314	23.548	24.228	22.663	25.741	860.741	0.063	0.510253	1	0.073	0.447997	0.987528
12402	Cbl	7.785	6.671	7.036	7.372	6.485	6.486	7.595	10.779	9.565	9.641	10.765	8.737	847.097	0.059	0.72115	1	-0.124	0.458327	0.987528
208650	Cblb	54.104	57.264	57.074	50.602	46.338	54.844	12.017	13.989	11.988	17.483	16.893	10.664	2885.15	0.243	0.198192	1	-0.191	0.304675	0.987528
104836	Cbll1	8.668	8.329	7.9	7.532	7.009	8.008	7.584	8.155	7.543	8.015	7.486	8.065	440.398	0.016	0.89891	1	-0.187	0.146926	0.987528
12408	Cbr1	3.063	2.31	2.237	3.694	2.884	2.712	8.821	8.137	7.991	5.115	7.541	8.514	115.433	-0.232	0.34156	1	0.243	0.369077	0.987528
109857	Cbr3	4.869	4.559	4.015	4.755	6.808	3.94	12.377	11.669	9.641	7.977	8.425	10.894	77.521	-0.293	0.259922	1	0.14	0.624292	0.987528
234309	Cbr4	4.512	3.35	3.98	3.86	5.217	4.132	3.694	2.985	3.465	3.485	3.378	3.732	193.415	0.067	0.729599	1	0.113	0.550353	0.987528
226043	Cbwd1	5.738	5.9	6.933	6.224	7.884	6.189	8.762	7.803	6.988	5.614	6.63	7.302	137.922	-0.27	0.178786	1	0.076	0.705987	0.987856
12412	Cbx1	8.721	7.052	8.052	8.555	11.031	9.244	9.352	5.909	6.269	6.797	6.736	7.262	281.484	-0.031	0.871114	1	0.235	0.213197	0.987528
12416	Cbx2	4.229	6.257	3.361	3.942	2.869	3.986	1.659	1.658	1.475	2.174	2.63	1.058	78.429	0.255	0.477602	1	-0.339	0.309219	0.987528
12417	Cbx3	3.758	2.355	3.152	3.425	3.629	3.432	4.015	3.602	2.995	3.727	3.395	3.913	87.252	0.061	0.795573	1	0.143	0.549855	0.987528
12418	Cbx4	10.659	10.12	10.173	10.456	9.302	10.295	9.667	7.546	8.693	9.107	8.324	8.733	346.186	0.021	0.870642	1	-0.09	0.483135	0.987528
12419	Cbx5	4.176	3.338	4.132	5.184	3.579	3.509	4.684	4.971	4.185	6.622	7.224	4.154	357.796	0.365	0.0929265	1	0.011	0.959877	0.996269
494448	Cbx6	1.459	0.925	1.1	1.501	1.195	1.014	0.786	0.439	0.454	0.481	0.649	0.406	50.961	-0.076	0.824273	1	0.044	0.884852	0.993503
52609	Cbx7	7.311	7.651	6.501	6.047	5.64	5.476	2.735	2.491	2.088	3.631	2.954	2.113	384.299	0.243	0.164257	1	-0.366	0.0251907	0.987528
30951	Cbx8	2.21	2.009	2.339	2.358	2.344	1.823	2.241	2.586	2.212	1.787	2.516	2.809	64.185	0.011	0.968163	1	-0.055	0.841206	0.993503
73739	Cby1	8.003	9.256	6.769	7.786	9.759	7.169	11.827	7.762	9.733	9.054	7.244	11.623	79.831	-0.067	0.81345	1	-0.012	0.966049	0.996269
212139	Cc2d1a	16.429	20.67	16.059	18.171	14.356	16.023	11.369	14.13	13.54	12.385	15.796	10.52	433.731	-0.021	0.911973	1	-0.158	0.405222	0.987528
319965	Cc2d1b	14.247	15.868	13.032	14.306	11.211	14.081	10.488	12.659	12.631	12.125	12.028	8.298	569.425	-0.147	0.460912	1	-0.16	0.419599	0.987528
231214	Cc2d2a	3.212	4.743	4.028	4.874	4.04	4.68	3.277	1.605	1.421	4.249	2.704	1.842	143.369	0.504	0.126257	1	0.109	0.734144	0.987856
67500	Ccar1	17.553	17.097	19.384	19.447	19.284	19.007	17.688	17.226	17.495	17.514	17.631	16.96	1222.07	-0.006	0.954127	1	0.05	0.61657	0.987528
219158	Ccar2	12.8	15.612	12.831	14.598	9.537	12.115	14.989	19.08	19.825	17.333	18.919	15.038	550.034	-0.073	0.721904	1	-0.224	0.282452	0.987528
234582	Ccdc102a	19.042	22.62	18.652	23.023	19.139	20.657	27.15	27.695	25.588	29.356	26.941	22.39	381.598	-0.034	0.829812	1	0.016	0.918673	0.99426
622404	Ccdc107	10.426	11.259	10.633	11.564	15.183	11.865	9.883	7.762	7.516	7.767	8.043	10.429	211.28	0.061	0.751479	1	0.205	0.276249	0.987528
240261	Ccdc112	2.356	1.695	1.771	1.776	2.167	1.614	2.7	2.594	2.259	3.359	2.163	2.594	51.922	0.093	0.74721	1	-0.109	0.717869	0.987856
69668	Ccdc115	16.374	13.512	13.338	16.864	16.98	13.671	23.809	23.859	21.936	19.405	19.305	26.501	398.903	-0.096	0.563952	1	0.09	0.597231	0.987528
104479	Ccdc117	29.034	32.003	34.702	29.675	23.601	33.477	18.558	23.524	24.233	23.754	25.437	27.578	543.006	0.213	0.174806	1	-0.186	0.228514	0.987528
72654	Ccdc12	17.055	16.158	15.894	16.972	21.844	17.369	19.33	13.833	14.242	15.598	14.041	16.639	393.082	-0.025	0.880545	1	0.147	0.368896	0.987528
54648	Ccdc120	4.443	6.172	4.677	4.395	4.684	5.334	0.533	0.185	0.154	0.547	0.21	0.57	83.334	0.635	0.219772	1	-0.147	0.696145	0.987856
108811	Ccdc122	14.161	12.359	14.085	11.398	16.659	12.141	10.658	6.064	7.241	9.823	7.942	8.195	217.724	0.133	0.564793	1	-0.057	0.799956	0.989432
234388	Ccdc124	38.901	40.084	39.469	38.47	43.75	35.465	39.353	32.577	32.234	31.586	30.813	32.156	382.363	-0.134	0.321354	1	-0.06	0.648756	0.987528
76041	Ccdc125	0.641	0	0.25	0.858	0.224	0.246	1.195	1.466	1.646	2.022	2.317	2.124	16.655	0.567	0.388592	1	0.59	0.46817	0.987528
57895	Ccdc126	0.585	0.468	0.803	0.991	0.417	0.685	1.881	2.691	2.447	1.611	1.757	2.813	39.507	-0.228	0.546136	1	0.157	0.721075	0.987856
67433	Ccdc127	3.761	3.821	3.957	3.233	4.352	3.584	4.419	5.955	5.987	4.852	5.403	5.575	379.926	-0.042	0.768784	1	-0.104	0.478143	0.987528
67736	Ccdc130	8.52	10.358	8.176	8.449	9.648	8.945	9.849	8.967	7.829	7.551	8.657	8.598	246.349	-0.099	0.524476	1	-0.044	0.778001	0.987856
76457	Ccdc134	3.899	3.149	3.204	4.101	3.81	3.61	6.19	8.491	7.531	6.048	8.131	6.725	309.1	-0.09	0.617541	1	0.122	0.519161	0.987528
67291	Ccdc137	4.698	3.623	4.656	4.853	2.657	3.89	5.668	7.947	7.344	5.513	6.96	6.467	173.271	-0.149	0.555329	1	-0.228	0.382439	0.987528
76138	Ccdc138	1.083	1.02	0.614	0.949	1.081	1.363	2.395	1.892	1.668	1.529	1.841	2.124	43.796	-0.107	0.751451	1	0.282	0.441322	0.987528
239839	Ccdc14	0.307	0.453	0.391	0.594	0.48	0.172	0.474	0.512	0.531	0.333	0.43	0.295	39.194	-0.549	0.191366	1	0.012	0.977565	0.996787
243510	Ccdc142	5.212	7.514	6.267	4.856	3.891	5.463	4.375	5.02	4.949	5.725	6.328	3.808	169.997	0.146	0.569986	1	-0.444	0.0819825	0.987528
100503884	Ccdc149	3.069	2.517	3.257	1.614	3.189	2.58	0.309	0.306	0.459	0.272	0.895	0.375	39.534	0.489	0.351352	1	-0.378	0.345215	0.987528
245902	Ccdc15	0.551	0.529	0.375	0.85	1.061	0.445	0.709	0.443	0.48	1.184	0.899	0.858	34.349	0.858	0.0203013	0.590261	0.618	0.101787	0.987528
216516	Ccdc157	1.141	1.384	1.348	1.344	0.557	1.539	0.853	1.101	1.026	1.075	1.117	1.274	45.749	0.209	0.581247	1	-0.233	0.532253	0.987528
320696	Ccdc158	1.068	2.333	1.266	1.053	1.485	1.665	0.215	0.187	0.279	0.138	0.068	0.101	34.083	-1.165	0.0655784	1	-0.181	0.666532	0.987856
75973	Ccdc162	0.237	0.051	0.054	0.25	0.08	0.053	0.573	0.432	0.575	0.387	0.344	0.384	20.447	-0.501	0.365243	1	0.142	0.830226	0.992811
68394	Ccdc163	2.436	2.577	2.514	2.089	3.066	2.094	2.596	2.281	1.979	1.495	2.147	2.828	89.769	-0.097	0.719004	1	-0.116	0.662715	0.987856
223648	Ccdc166	1.796	2.096	1.667	2.305	2.266	1.572	2.68	2.553	1.624	2.075	2.67	2.08	62.889	0.015	0.952354	1	0.089	0.736739	0.987856
68597	Ccdc167	1.034	0.993	0.861	0.762	0.608	0.733	0.886	0.588	0.718	0.886	0.857	0.792	76.17	0.228	0.353469	1	-0.503	0.0385691	0.987528
622665	Ccdc17	7.614	8.635	7.882	6.398	11.184	7.28	5.493	3.868	3.695	3.698	4.203	5.32	145.514	0.016	0.949752	1	-0.023	0.927322	0.994445
320226	Ccdc171	1.421	2.338	2.114	1.196	2.134	2.19	1.82	1.513	2.173	1.979	1.428	1.644	76.075	-0.104	0.741988	1	-0.149	0.634174	0.987528
232236	Ccdc174	5.287	4.106	5.416	5.5	5.662	5.012	5.616	4.323	3.667	4.222	4.557	4.893	306.409	0.022	0.899927	1	0.083	0.638097	0.987528
73254	Ccdc18	0.391	0.446	0.653	0.411	0.279	0.183	0.55	0.25	0.318	0.431	0.709	0.47	17.72	0.574	0.292502	1	-0.855	0.124868	0.987528
74895	Ccdc181	9.003	8.099	8.72	10.906	13.518	9.742	8.34	8.007	9.25	9.867	9.839	10.347	108.664	0.23	0.282399	1	0.35	0.0974833	0.987528
213993	Ccdc186	9.353	8.753	9.951	9.175	9.021	9.193	9.512	7.515	8.102	8.388	8.809	7.527	455.879	-0.014	0.919094	1	-0.081	0.558245	0.987528
233899	Ccdc189	0.993	1.501	1.098	1.229	1.237	1.324	0.74	0.49	0.489	0.797	0.477	0.599	28.586	0.128	0.770003	1	0.028	0.9433	0.996269
212153	Ccdc191	2.849	2.715	3.251	2.965	3.467	2.314	3.33	2.769	2.949	2.06	2.543	3.617	88.585	-0.149	0.577766	1	-0.057	0.831251	0.992927
67179	Ccdc25	13.421	13.607	14.759	14.986	15.585	13.864	13.456	11.191	11.668	11.447	10.179	11.823	442.503	-0.116	0.374917	1	0.041	0.748606	0.987856
215814	Ccdc28a	4.537	4.143	4.037	4.167	5.129	4.818	4.534	2.272	2.905	2.519	2.59	3.201	100.263	-0.198	0.461832	1	0.108	0.675625	0.987856
66264	Ccdc28b	16.21	16.703	14.972	13.942	17.479	14.692	12.429	9.027	8.63	11.076	8.561	10.176	324.086	-0.002	0.988999	1	-0.1	0.561053	0.987528
269336	Ccdc32	7.332	6.731	5.625	6.885	8.269	6.016	10.742	9.281	8.657	8.636	8.494	10.5	139.623	-0.045	0.819963	1	0.054	0.794428	0.988852
68201	Ccdc34	0.627	0.48	0.47	0.659	0.711	0.66	0.791	0.749	0.488	0.56	0.892	0.93	41.389	0.247	0.471252	1	0.32	0.363508	0.987528
207607	Ccdc40	0.586	0.602	0.419	0.565	0.418	0.497	0.255	0.222	0.102	0.525	0.183	0.315	21.923	0.804	0.122866	1	-0.161	0.728172	0.987856
52715	Ccdc43	7.842	6.771	7.802	7.984	8.131	8.185	9.947	9.567	9.309	9.599	10.589	10.708	319.28	0.102	0.435645	1	0.071	0.597229	0.987528
67163	Ccdc47	19.179	18.671	19.304	19.45	17.471	18.329	16.646	20.829	19.826	20.25	20.05	18.557	832.33	0.039	0.773215	1	-0.093	0.495059	0.987528
67501	Ccdc50	45.592	38.693	41.296	44.687	35.138	42.788	26.645	32.209	31.992	38.408	35.612	24.92	1917.76	0.114	0.546616	1	-0.078	0.67868	0.987856
66658	Ccdc51	8.849	11.683	10.8	11.422	9.682	9.538	13.467	13.391	10.52	8.603	11.385	14.204	100.192	-0.135	0.589227	1	-0.068	0.788457	0.988671
381045	Ccdc58	5.891	3.293	4.3	6.256	6.02	4.461	10.764	9.296	8.437	8.013	7.526	10.685	111.38	-0.113	0.641769	1	0.277	0.284244	0.987528
52713	Ccdc59	15.193	12.695	14.931	15.979	14.345	14.528	17.339	14.854	15.005	17.273	14.12	15.97	469.219	0.005	0.962283	1	0.022	0.848626	0.993503
76551	Ccdc6	8.58	9.757	9.169	8.113	9.485	9.888	5.83	4.271	4.647	4.083	4.288	5.948	294.763	-0.051	0.783489	1	-0.052	0.765317	0.987856
232933	Ccdc61	5.975	6.835	5.018	5.528	6.343	5.208	5.907	5.323	5.78	4.567	5.819	4.657	112.789	-0.183	0.379377	1	-0.107	0.602059	0.987528
208908	Ccdc62	0.674	0.477	0.566	0.443	0.703	0.689	0.534	0.309	0.463	0.47	0.451	0.504	22.568	0.144	0.747291	1	0.052	0.901886	0.994028
320234	Ccdc66	4.95	4.868	4.491	4.592	3.947	3.823	5.119	4.546	3.763	5.337	4.045	4.273	132.221	0.027	0.888359	1	-0.26	0.16932	0.987528
52570	Ccdc69	15.864	12.213	15.908	15.815	19.013	17.036	28.301	19.393	19.664	23.957	22.086	24.237	233.599	0.076	0.676096	1	0.199	0.288575	0.987528
72454	Ccdc71	15.463	17.108	15.47	16.511	16.647	15.205	10.251	10.266	9.8	9.542	10.659	9.893	505.835	-0.01	0.933948	1	-0.036	0.743776	0.987856
72123	Ccdc71l	18.856	20.8	18.658	14.997	16.121	18.346	16.112	19.088	20.029	13.103	14.028	18.346	436.279	-0.287	0.0422369	0.83758	-0.291	0.0382739	0.987528
67200	Ccdc77	1.314	2.017	1.58	1.621	1.642	1.865	1.839	2.296	1.649	1.629	1.84	1.676	90.51	-0.162	0.493828	1	0.037	0.87511	0.993503
66396	Ccdc82	6.225	5.345	5.353	5.681	4.907	5.966	3.088	4.339	3.988	4.152	4.279	3.558	383.059	0.07	0.712564	1	-0.074	0.690689	0.987856
382073	Ccdc84	4.545	4.839	4.514	4.675	5.034	4.282	4.295	3.1	3.177	3.466	3.323	3.986	185.327	0.037	0.838288	1	-0.04	0.820497	0.991359
240514	Ccdc85b	1.123	1.546	1.225	1.545	1.642	0.965	2.418	1.758	1.266	1.243	1.392	1.535	76.93	-0.345	0.233129	1	0.022	0.939329	0.996269
108673	Ccdc86	23.38	24.272	24.132	25.117	29.604	25.073	32.001	28.386	28.799	24.863	25.707	29.696	531.441	-0.152	0.215865	1	0.103	0.404041	0.987528
108686	Ccdc88a	24.28	23.306	27.33	23.609	29.984	26.019	35.574	29.595	31.336	28.902	28.945	37.989	2239.4	-0.017	0.893916	1	0.043	0.743272	0.987856
78317	Ccdc88b	32.188	44.903	36.484	33.593	29.74	37.881	27.951	32.054	31.752	37.732	36.746	22.33	1116.8	0.076	0.728281	1	-0.197	0.369904	0.987528
68339	Ccdc88c	1.438	0.785	0.765	2.221	1.062	0.804	1.366	0.72	0.506	1.499	1.207	0.565	76.788	0.377	0.178309	1	0.347	0.202632	0.987528
243846	Ccdc9	7.088	8.344	6.974	6.863	6.396	6.115	6.98	6.471	6.641	5.938	5.672	6.06	374.772	-0.184	0.181166	1	-0.256	0.0599869	0.987528
66365	Ccdc90b	22.92	20.849	23.976	25.54	29.641	23.886	23.848	18.225	19.076	18.487	16.947	21.934	235.433	-0.088	0.613437	1	0.177	0.29998	0.987528
67015	Ccdc91	16.7	13.726	14.07	12.569	12.516	13.49	10.738	11.796	11.665	10.353	13.668	8.657	227.471	-0.07	0.730421	1	-0.248	0.211806	0.987528
70829	Ccdc93	6.057	5.098	5.466	4.649	4.141	4.268	5.391	6.903	6.537	6.251	7.592	5.389	428.61	0.027	0.882154	1	-0.392	0.030264	0.987528
66717	Ccdc96	2.782	2.905	2.62	2.656	1.923	2.707	0.465	0.269	0.179	0.637	0.742	0.098	32.251	0.701	0.250503	1	-0.213	0.646571	0.987528
52132	Ccdc97	14.394	16.601	13.828	15.041	14.128	14.653	15.477	17.494	17.21	17.007	17.804	17.009	616.575	0.047	0.709996	1	-0.074	0.561465	0.987528
240084	Cchcr1	3.794	4.937	3.035	4.011	3.044	3.416	0.62	0.787	0.744	1.47	1.532	0.743	108.99	0.764	0.0167215	0.520579	-0.18	0.514509	0.987528
20293	Ccl12	9.889	0.701	10.438	10.042	2.408	5.031	74.466	87.601	81.697	50.947	81.218	92.06	220.985	-0.123	0.87454	1	-0.205	0.799545	0.989432
20295	Ccl17	165.097	160.531	180.842	162.335	234.161	174.623	190.177	161.84	153.356	149.912	153.477	183.64	523.738	-0.054	0.74173	1	0.119	0.465994	0.987528
24047	Ccl19	3.57	4.061	4.08	4.314	5.753	4.003	1.925	1.036	0.953	1.224	0.93	0.865	32.82	-0.351	0.444779	1	0.203	0.577872	0.987528
20296	Ccl2	13.826	9.173	14.331	13.189	15.685	15.927	36.949	36.496	35.993	22.624	31.403	42.578	268.4	-0.211	0.307971	1	0.219	0.317848	0.987528
20299	Ccl22	182.659	182.622	188.731	185.592	222.269	184.097	151.01	128.154	120.035	147.81	136.87	144.255	2437.57	0.11	0.333524	1	0.046	0.683746	0.987856
56221	Ccl24	52.665	14.704	29.371	43.397	19.475	22.812	231.185	208.623	206.436	197.807	192.4	225.542	1113.77	-0.066	0.808851	1	-0.175	0.533094	0.987528
20300	Ccl25	0.672	0.731	0.552	0.623	0.964	0.625	1.192	1.988	1.157	1.127	1.128	1.755	23.777	-0.085	0.839738	1	0.109	0.816299	0.990667
20302	Ccl3	55.291	24.715	41.095	79.222	54.518	45.603	120.603	77.509	96.826	116.739	99.103	124.595	349.879	0.234	0.230777	1	0.547	0.00721154	0.670961
20303	Ccl4	96.489	68.605	90.395	121.044	111.626	104.876	147.827	97.515	123.809	125.398	113.597	156.524	439.33	0.111	0.454943	1	0.369	0.0144939	0.94295
20304	Ccl5	129.028	124.505	131.298	129.921	167.602	133.287	96.733	71.332	67.56	91.482	79.957	86.817	776.523	0.143	0.356988	1	0.114	0.454303	0.987528
20305	Ccl6	39.9	12.703	25.958	30.427	19.266	21.915	89.441	78.681	82.287	71.366	69.593	88.772	782.151	-0.124	0.610276	1	-0.118	0.635872	0.987528
20306	Ccl7	6.705	0.985	7.407	3.022	3.443	7.268	61.019	82.961	78.566	33.729	67.221	88.599	171.118	-0.313	0.448524	1	-0.202	0.673877	0.987856
20307	Ccl8	72.673	6.483	54.83	60.957	35.851	23.736	209.047	203.724	201.695	171.27	193.89	242.871	366.87	-0.014	0.983581	1	-0.05	0.941908	0.996269
20308	Ccl9	16.236	4.161	8.233	10.416	7.64	8.179	66.575	63.152	76.061	50.118	56.14	81.406	701.155	-0.138	0.644891	1	-0.085	0.784357	0.988671
216527	Ccm2	22.104	23.682	21.372	21.795	22.986	20.831	17.372	16.38	16.704	15.811	14.769	16.826	658.07	-0.089	0.426973	1	-0.081	0.458064	0.987528
12428	Ccna2	5.404	3.822	4.307	7.999	5.4	4.897	5.37	4.769	3.454	9.52	10.052	6.546	220.567	0.952	1.41009e-06	0.000713015	0.372	0.0620556	0.987528
268697	Ccnb1	2.193	1.588	1.68	2.668	1.738	1.869	1.933	1.46	1.297	2.27	3.307	2.846	98.235	0.879	0.000814295	0.0809423	0.154	0.558171	0.987528
12442	Ccnb2	27.664	18.961	17.977	30.255	28.049	21.232	15.116	9.038	8.284	21.747	20.14	18.039	178.629	0.927	1.03269e-06	0.000545919	0.263	0.136721	0.987528
51813	Ccnc	11.069	8.431	8.734	10.335	8.526	10.047	10.247	9.451	10.588	9.523	9.747	11.193	394.16	0.01	0.946014	1	-0.01	0.94263	0.996269
12443	Ccnd1	6.377	3.039	5.438	7.369	6.359	6.663	19.745	8.437	6.843	24.771	17.559	15.432	350.083	0.82	0.00141008	0.119703	0.459	0.0828397	0.987528
12444	Ccnd2	48.322	48.254	47.558	45.444	57.677	47.519	28.089	16.545	16.894	26.013	22.117	23.639	1852.08	0.246	0.163137	1	0.019	0.912445	0.99426
12445	Ccnd3	11.032	12.583	11.267	11.021	13.046	10.83	10.778	9.592	9.122	10	9.481	10.909	869.821	0.047	0.702753	1	-0.049	0.68767	0.987856
17151	Ccndbp1	28.049	25.143	24.979	25.721	29.368	25.866	19.811	15.808	16.292	17.859	17.166	19.637	689.251	0.08	0.516913	1	0.005	0.966035	0.996269
12447	Ccne1	4.861	3.989	5.352	6.057	5.191	4.606	4.829	4.368	3.119	7.039	5.166	6.188	112.354	0.581	0.0118081	0.442121	0.105	0.64684	0.987528
12448	Ccne2	1.419	1.155	1.228	2.011	1.594	1.766	1.165	1.406	0.784	2.029	1.81	1.302	67.781	0.617	0.0316778	0.748642	0.46	0.103383	0.987528
12449	Ccnf	1.517	1.247	1.054	1.539	1.283	1.335	2.669	2.526	2.371	3.296	4.95	2.622	111.192	0.505	0.0424876	0.838931	0.093	0.731444	0.987856
12450	Ccng1	48.247	47.996	51.856	50.37	46.006	50.023	42.852	48.949	51.182	49.857	48.668	44.388	1235.9	0.003	0.982237	1	-0.062	0.634804	0.987528
12452	Ccng2	31.193	33.827	35.465	29.118	32.984	32.623	12.389	11.593	12.578	13.229	12.869	12.933	1389.71	0.098	0.361442	1	-0.132	0.193696	0.987528
66671	Ccnh	6.846	5.394	5.566	8.142	7.515	6.439	15.708	14.222	14.424	10.986	12.758	16.616	291.977	-0.137	0.445215	1	0.266	0.160266	0.987528
12453	Ccni	51.776	47.301	51.769	50.696	62.603	52.403	36.378	30.948	31.434	33.918	32.127	37.411	1111.31	0.069	0.574692	1	0.088	0.463853	0.987528
240665	Ccnj	0.822	0.114	0.238	0.28	0.513	0.445	0.804	1.048	1.022	0.606	0.838	1.037	26.214	-0.221	0.707927	1	0.097	0.877031	0.993503
12454	Ccnk	4.736	3.603	4.849	4.45	6.039	5.391	5.105	2.98	3.567	3.014	3.092	4.172	122.084	-0.172	0.498563	1	0.234	0.342743	0.987528
56706	Ccnl1	29.526	26.003	32.482	29.263	28.153	32.456	32.034	27.296	33.26	34.675	27.906	32.021	2496.6	0.035	0.730924	1	-0.013	0.900892	0.994028
56036	Ccnl2	32.369	33.483	35.969	32.206	31.37	34.739	26.161	25.9	26.515	28.561	28.896	25.921	1664.83	0.09	0.425601	1	-0.096	0.391396	0.987528
69109	Ccnq	15.295	10.699	14.811	13.581	18.185	12.816	23.444	21.427	15.346	14.301	16.624	19.85	117.865	-0.237	0.354715	1	0.072	0.781803	0.988671
12455	Ccnt1	10.081	8.871	10.652	9.404	11.317	9.423	9.352	7.497	6.891	7.794	7.396	8.102	645.413	-0.02	0.891747	1	-0.021	0.885378	0.993503
72949	Ccnt2	17.596	19.202	19.587	17.008	16.537	18.637	9.919	10.889	9.917	11.72	11.741	9.586	1490.83	0.109	0.427498	1	-0.156	0.251365	0.987528
67974	Ccny	5.356	5.443	5.082	5.985	5.566	5.853	7.819	6.955	6.542	5.376	6.332	6.846	362.568	-0.198	0.156308	1	0.087	0.537192	0.987528
227210	Ccnyl1	1.45	2.957	1.426	0.698	1.452	1.632	0.801	0.825	0.643	0.823	0.577	0.924	44.128	0.049	0.911289	1	-0.669	0.10349	0.987528
101565	Ccp110	0.503	0.517	0.529	0.799	0.522	0.88	0.542	0.674	1.098	1.407	1.343	0.585	66.382	0.554	0.181396	1	0.457	0.281628	0.987528
72278	Ccpg1	5.153	4.923	4.807	4.795	4.459	4.991	4.43	4.496	4.867	4.941	4.852	4.848	417.562	0.087	0.497277	1	-0.109	0.392748	0.987528
12768	Ccr1	7.421	0.836	3.142	4.501	0.834	2.74	109.33	115.805	114.752	82.806	99.836	121.242	909.375	-0.166	0.799454	1	-0.456	0.500203	0.987528
12772	Ccr2	4.028	2.476	3.343	4.296	3.255	3.488	59.763	58.999	59.117	50.206	50.986	55.961	1879.81	-0.18	0.200207	1	0.127	0.426974	0.987528
12774	Ccr5	3.095	1.276	1.991	3.204	1.117	1.563	25.926	29.462	29.396	20.567	24.467	28.848	789.039	-0.206	0.485698	1	-0.167	0.594996	0.987528
12458	Ccr6	1.849	1.246	1.478	2.593	2.4	1.905	3.966	1.573	1.376	7.183	3.772	2.972	118.169	1.06	0.000149444	0.0225718	0.556	0.0548946	0.987528
12775	Ccr7	249.885	255.794	270.045	253.022	309.222	263.27	222.948	167.978	169.467	228.638	176.78	197.598	2700.05	0.113	0.436355	1	0.043	0.76787	0.987856
12769	Ccr9	4.391	3.172	2.898	4.709	4.103	3.631	1.918	0.982	0.944	2.237	1.665	1.85	287.286	0.633	0.000471417	0.0595894	0.221	0.181978	0.987528
54199	Ccrl2	27.027	19.196	31.064	31.67	26.32	32.209	66.377	48.051	61.123	59.966	48.579	68.675	1214.55	0.013	0.899138	1	0.194	0.0766625	0.987528
12460	Ccs	9.29	8.515	8.754	8.249	10.631	8.22	15.172	12.865	13.111	9.29	10.637	15.773	223.995	-0.218	0.28638	1	-0.022	0.916476	0.99426
73420	Ccsap	1.536	1.546	0.859	1.346	1.437	1.113	0.695	0.772	0.669	1.547	1.109	0.911	32.106	0.716	0.0599708	0.97347	-0.041	0.909227	0.99426
232035	Ccser1	4.488	4.832	4.179	4.122	3.931	4.537	0.616	0.192	0.353	1.469	0.55	0.285	235.562	0.936	0.0250187	0.657869	-0.147	0.701315	0.987856
72972	Ccser2	32.587	31.38	33.896	28.921	27.36	32.239	10.847	9.798	9.657	16.566	13.139	10.06	1715.85	0.39	0.0252208	0.657869	-0.189	0.269758	0.987528
12461	Cct2	43.328	41.099	43.963	45.221	48.856	44.304	50.051	39.443	40.665	43.214	41.864	47.886	1086.3	0.036	0.74624	1	0.062	0.578232	0.987528
12462	Cct3	33.099	32.091	33.741	31.848	36.53	31.23	34.577	32.473	30.98	30.709	30.163	34.101	1460.12	-0.044	0.657508	1	-0.039	0.697918	0.987856
12464	Cct4	35.737	34.313	36.803	36.217	40.492	36.393	38.085	33.757	34.866	35.076	32.961	38.512	1358.63	-0.001	0.98896	1	0.035	0.720716	0.987856
12465	Cct5	54.456	55.144	55.564	55.235	63.732	54.72	63.675	58.662	59.817	59.846	55.545	63.941	1418.98	-0.021	0.832824	1	0.024	0.811809	0.990182
12466	Cct6a	47.911	45.415	48.044	46.753	50.666	45.569	51.301	49.387	50.515	49.013	46.741	50.885	1412.17	-0.043	0.628867	1	-0.031	0.732578	0.987856
12468	Cct7	56.523	59.073	57.194	57.851	65.762	56.615	62.134	54.327	54.938	54.105	54.874	60.217	1346.63	-0.017	0.869007	1	0.012	0.90398	0.994028
12469	Cct8	46.496	44.545	48.1	45.893	53.998	45.485	54.336	51.399	48.262	51.494	48.913	54.88	1598.72	0.014	0.893651	1	0.014	0.891377	0.993503
231874	Ccz1	22.407	22.15	23.673	21.559	25.777	22.513	25.583	20.424	21.5	22.498	20.189	22.993	784.126	-0.036	0.779346	1	-0.013	0.915973	0.99426
630146	Cd101	1.205	0.47	0.045	1.18	0.48	0.35	4.712	2.963	3.173	7.213	4.493	3.929	54.237	0.481	0.256661	1	0.287	0.589598	0.987528
12475	Cd14	9.164	2.692	5.022	5.016	4.561	4.139	104.921	89.324	113.972	68.869	76.878	120.26	480.095	-0.218	0.423686	1	-0.292	0.358755	0.987528
12476	Cd151	1.016	1.541	1.255	0.855	1.532	0.696	1.042	1.465	1.169	1.008	1.373	1.331	42.52	0.017	0.956548	1	-0.387	0.231143	0.987528
54215	Cd160	4.297	1.32	1.167	13.402	3.297	1.666	0.238	0.155	0	0.98	0.302	0.281	41.666	2.047	0.00566011	0.288715	1.163	0.00471059	0.512002
93671	Cd163	0.088	0	0.118	0.279	0	0	3.78	7.912	8.056	5.225	10.172	10.958	156.952	0.381	0.78923	1	0.067	0.966731	0.996269
53599	Cd164	36.765	27.555	31.46	35.542	32.17	32.231	77.233	76.564	74.539	70.514	68.296	81.092	1609.82	-0.057	0.608385	1	0.02	0.86409	0.993503
17079	Cd180	6.103	4.556	6.473	5.859	9.654	8.086	6.018	6.186	6.411	7.723	5.553	8.25	241.093	0.202	0.370667	1	0.419	0.0627707	0.987528
12479	Cd1d1	44.011	44.782	47.96	49.95	50.376	49.135	50.176	34.482	33.652	51.471	37.944	39.443	1066.33	0.135	0.381606	1	0.078	0.610267	0.987528
12480	Cd1d2	25.778	26.433	26.095	27.677	29.202	26.954	32.642	19.548	18.729	29.373	24.371	24.61	349.643	0.17	0.351909	1	0.05	0.785054	0.988671
17470	Cd200	43.656	43.038	46.368	39.816	48.331	43.923	20.018	14.285	15.385	23.055	18.802	18.193	1240.67	0.282	0.0689745	1	-0.056	0.711833	0.987856
57781	Cd200r1	3.508	2.392	2.723	3.58	4.459	2.672	16.301	13.876	14.826	12.058	11.301	15.312	221.253	-0.217	0.294469	1	0.264	0.261227	0.987528
239849	Cd200r4	0.907	0.4	0.278	0.681	0.444	0.319	4.898	4.936	5.241	3.748	4.493	6.543	56.618	-0.025	0.949412	1	-0.17	0.744502	0.987856
170786	Cd209a	3.34	4.334	2.352	4.146	6.606	1.962	53.301	36.968	34.708	46.156	41.601	44.339	379.825	0.108	0.682194	1	0.243	0.419956	0.987528
69165	Cd209b	0.04	0.083	0.043	0.381	0.31	0.042	0.534	0.506	0.505	2.146	1.437	1.146	13.318	1.551	0.00955004	0.391081	2.001	0.0391721	0.987528
170776	Cd209c	0.19	0	0.102	0.1	0.061	0.1	1.6	0.994	0.297	1.645	1.208	1.079	11.56	0.591	0.366913	1	-0.106	0.921169	0.99426
170779	Cd209d	0.657	0.405	0.706	1.245	1.35	1.109	17.451	9.237	8.254	13.206	9.925	15.728	44.652	0.196	0.579249	1	1.026	0.0838504	0.987528
170780	Cd209e	1.533	0.7	0.549	0.806	2.405	1.077	19.109	25.626	17.372	20.166	25.797	24.93	122.32	0.211	0.463576	1	0.498	0.254901	0.987528
12483	Cd22	1.639	0.591	0.602	1.467	0.554	0.879	5.238	6.753	6.467	9.268	8.871	7.172	257.293	0.406	0.207119	1	0.033	0.925833	0.99426
225825	Cd226	1.886	0.41	0.84	2.709	0.689	0.663	0.647	0.627	0.481	0.855	0.563	0.576	54.072	0.121	0.786722	1	0.267	0.533503	0.987528
18106	Cd244a	11.129	8.968	9.587	11.918	11.682	11.667	17.342	15.923	15.372	25.368	18.534	16.605	452.284	0.304	0.0492663	0.898067	0.21	0.189231	0.987528
12503	Cd247	5.329	4.639	4.606	6.405	5.529	4.54	0.246	0.156	0	0.299	0.189	0.254	132.992	0.964	0.0577414	0.963461	0.112	0.710747	0.987856
12484	Cd24a	55.169	47.225	58.865	57.897	78.286	61.428	28.432	13.833	13.488	27.658	20.307	21.107	613.66	0.352	0.144775	1	0.257	0.272907	0.987528
21940	Cd27	2.035	1.158	1.171	5.963	1.82	1.724	0.877	0.572	0.304	0.586	0.334	0.373	35.331	-0.398	0.412505	1	0.927	0.0153909	0.94295
60533	Cd274	124.771	118.74	136.326	118.26	120.465	130.022	125.638	115.633	123.884	134.578	117.975	130.592	2672.35	0.071	0.441733	1	-0.088	0.342146	0.987528
102657	Cd276	0.094	0	0.076	0.025	0.061	0.075	0.882	0.866	1.16	1.403	2.285	1.88	27.771	0.949	0.0409489	0.828236	-0.166	0.855828	0.993503
12487	Cd28	1.65	0.047	0.17	5.3	0.319	0.262	0.382	0.45	0.591	0.644	0.53	0.772	37.085	0.328	0.697817	1	1.557	0.07034	0.987528
12488	Cd2ap	11.448	8.167	10.235	10.592	10.197	10.057	8.323	6.924	6.883	8.629	7.526	7.27	654.585	0.087	0.493487	1	0.01	0.934332	0.995898
70233	Cd2bp2	13.871	14.357	14.397	13.565	14.194	13.354	11.184	9.062	8.847	10.666	10.312	9.724	816.06	0.085	0.46974	1	-0.1	0.382601	0.987528
217303	Cd300a	9.582	5.772	6.25	10.201	8.753	7.434	54.714	47.059	47.784	48.867	46.048	52.195	874.07	-0.018	0.901651	1	0.254	0.108176	0.987528
140497	Cd300c2	15.534	9.567	13.466	19.075	22.776	17.286	85.908	72.678	75.732	60.226	66.276	84.525	513.398	-0.152	0.405654	1	0.579	0.00347854	0.417066
217306	Cd300e	1.764	0.529	0.316	1.159	0.849	1.782	4.788	3.005	3.229	9.841	8.096	6.53	42.575	1.178	0.00547076	0.286389	0.638	0.217799	0.987528
217304	Cd300lb	1.621	0.631	0.612	0.553	0.338	0.37	44.671	60.005	53.314	33.412	50.103	49.814	501.136	-0.248	0.405328	1	-1.212	0.00695168	0.659101
217305	Cd300ld	4.467	0.298	2.305	3.051	1.043	2.323	76.574	78.899	81.15	59.559	69.296	79.171	586.662	-0.185	0.778378	1	-0.03	0.965674	0.996269
246746	Cd300lf	4.83	2.529	3.103	3.371	2.897	3.354	27.992	21.725	23.211	26.528	23.436	25.709	556.902	0.063	0.670399	1	-0.142	0.417544	0.987528
52685	Cd300lg	0.214	0.055	0.172	0.281	0.686	0.225	3.095	2.298	1.845	2.982	2.672	3.044	24.414	0.295	0.505802	1	1.344	0.0661238	0.987528
66205	Cd302	41.207	30.946	34.347	31.751	43.813	34.271	68.52	53.258	54.169	47.648	49.981	67.96	467.886	-0.088	0.643119	1	0.001	0.997748	0.999725
54219	Cd320	2.928	3.146	2.509	3.599	3.506	2.531	3.93	3.588	2.822	2.488	3.087	4.535	88.522	-0.022	0.937616	1	0.117	0.68188	0.987856
12489	Cd33	0.441	0.102	0.244	0.643	0.292	0.06	4.819	6.245	5.651	3.983	4.291	6.185	172.35	-0.222	0.74748	1	0.24	0.746853	0.987856
12491	Cd36	27.812	27.403	30.779	25.81	32.564	31.306	5.744	5.667	5.904	5.31	4.987	6.994	875.049	-0.011	0.933284	1	0.011	0.924727	0.99426
12493	Cd37	8.27	6.209	6.559	11.068	10.182	8.407	12.614	10.231	10.891	8.996	9.653	12.218	384.88	-0.12	0.468179	1	0.452	0.00732912	0.672532
12494	Cd38	28.25	16.935	24.595	26.109	23.132	26.361	86.736	88.717	97.404	73.834	83.718	103.863	1082.95	-0.069	0.664353	1	0.08	0.629387	0.987528
12500	Cd3d	6.044	0.804	0.687	17.949	4.016	2.173	1.544	0.746	0.297	0.617	0.363	0.729	38.243	-0.282	0.664843	1	1.723	0.00152322	0.240396
12501	Cd3e	2.463	0.563	0.551	15.29	1.712	1.586	0.33	0.072	0.179	0.636	0.314	0.195	52.896	1.067	0.0950289	1	1.986	1.57026e-05	0.00652217
70333	Cd3eap	5.063	2.545	2.9	4.082	6.282	4.268	10.451	9.909	7.886	5.58	8.09	8.778	100.97	-0.319	0.291971	1	0.424	0.183408	0.987528
12502	Cd3g	2.4	0.353	0.553	12.623	2.476	1.852	0.362	0.18	0.09	0.425	0.044	0.439	38.479	0.576	0.42641	1	2.286	1.26534e-05	0.00565994
12504	Cd4	2.723	1.304	1.695	7.746	1.271	1.37	13.104	14.99	19.424	24.593	23.041	18.823	314.107	0.411	0.486972	1	0.579	0.340667	0.987528
21939	Cd40	55.932	59.873	61.442	54.041	71.301	59.619	50.744	41.454	40.664	45.165	43.099	45.667	1717.62	0.016	0.905165	1	0.011	0.933224	0.995898
12505	Cd44	5.642	19.456	25.093	23.592	26.654	26.937	16.617	47.671	49.322	44.417	45.073	51.816	2347.91	0.485	0.282521	1	0.776	0.0857474	0.987528
16423	Cd47	48.646	45.907	48.126	47.69	59.197	48.746	49.6	37.239	37.942	46.241	38.707	46.042	2118.6	0.077	0.570406	1	0.08	0.55498	0.987528
12506	Cd48	84.25	78.927	85.099	84.139	104.004	87.178	104.209	89.32	94.1	94.128	87.409	102.942	972.613	-0.015	0.904238	1	0.102	0.40143	0.987528
12507	Cd5	1.71	0.387	0.735	6.69	1.537	1.117	2.847	1.148	1.181	3.477	2.093	1.402	53.429	0.499	0.201369	1	1.507	0.000217511	0.0599467
23833	Cd52	79.796	78.208	83.818	84.961	107.92	88.37	101.56	85.277	86.921	92.683	82.174	96.014	735.282	-0.012	0.925891	1	0.169	0.207848	0.987528
12508	Cd53	97.869	76.439	91.204	106.452	119.865	103.607	203.414	178.82	179.8	183.051	163.261	203.195	1454.87	-0.033	0.783552	1	0.273	0.025242	0.987528
12511	Cd6	1.941	0.44	0.677	11.079	1.779	1.461	7.145	11.918	10.52	6.031	11.053	9.789	218.9	-0.146	0.852494	1	2.021	0.0113498	0.851599
12512	Cd63	76.655	77.632	81.789	76.477	96.378	80.106	90.148	80.826	81.844	77.365	74.607	90.663	1037.9	-0.06	0.619889	1	0.05	0.678138	0.987856
12514	Cd68	51.819	45.796	46.246	50.44	60.706	49.605	136.679	118.399	121.162	113.493	112.981	140.042	1057.07	-0.037	0.768459	1	0.112	0.394326	0.987528
12515	Cd69	29.833	19.442	34.69	33.724	26.762	34.536	42.015	28.387	35.143	33.13	29.052	41.743	498.617	-0.02	0.890838	1	0.155	0.287795	0.987528
12516	Cd7	21.619	9.806	12.52	37.116	20.95	16.53	35.416	16.89	12.417	51.113	32.213	26.316	207.621	0.836	9.24165e-06	0.00325698	0.704	0.000320648	0.0731203
21948	Cd70	30.436	28.667	29.361	26.451	37.432	27.274	5.717	4.204	3.814	4.519	4.462	2.698	86.116	-0.227	0.510517	1	-0.016	0.948225	0.996269
12517	Cd72	1.791	1.351	1.231	3.517	1.87	2.542	9.394	8.164	8.87	10.512	9.915	11.236	219.968	0.264	0.156513	1	0.806	0.000308869	0.0731203
16149	Cd74	150.868	150.367	156.48	155.634	186.183	155.365	191.557	163.293	165.206	190.573	159.469	179.244	2984.5	0.029	0.804501	1	0.071	0.543257	0.987528
15985	Cd79b	8.238	5.021	5.872	12.267	5.615	4.994	41.6	36.002	37.904	31.635	35.096	41.852	272.102	-0.072	0.776878	1	0.183	0.512878	0.987528
12519	Cd80	28.728	24.255	30.208	24.738	25.692	28.634	18.505	16.045	17.121	20.818	16.62	19.489	580.37	0.139	0.278472	1	-0.115	0.354044	0.987528
12520	Cd81	59.953	62.021	64.608	56.468	71.051	62.149	66.694	61.123	62.367	53.304	56.352	68.716	1662.62	-0.098	0.38255	1	-0.026	0.817402	0.991161
12521	Cd82	24.945	24.121	24.873	31.011	29.962	28.395	25.785	19.744	21.124	28.488	22.757	22.138	757.988	0.143	0.254297	1	0.224	0.0705109	0.987528
12522	Cd83	97.485	102.447	109.341	99.808	120.411	107.666	98.251	80.079	86.273	101.673	83.392	95.106	2525.19	0.086	0.500415	1	0.038	0.768356	0.987856
12523	Cd84	5.372	3.904	4.664	7.073	4.667	4.406	35.989	38.139	40.885	25.041	33.846	41.756	906.465	-0.199	0.349193	1	0.169	0.45142	0.987528
12524	Cd86	79.074	74.899	82.965	81.206	95.527	84.671	70.403	60.992	64.871	72.167	65.718	73.476	1840.07	0.109	0.303843	1	0.096	0.364015	0.987528
12525	Cd8a	23.033	20.892	23.688	24.812	29.874	24.695	2.045	1.694	0.855	2.324	2.197	1.431	605.499	0.401	0.109978	1	0.173	0.419475	0.987528
12526	Cd8b1	18.522	4.468	6.223	48.864	11.025	9.378	3.62	2.061	1.516	5.902	4.327	2.711	86.938	0.914	0.0251486	0.657869	1.074	0.00239182	0.323452
12527	Cd9	68.209	67.396	72.77	67.446	88.64	69.905	55.486	43.672	45.81	51.962	43.805	54.085	853.021	0.051	0.735675	1	0.069	0.641104	0.987528
17064	Cd93	0.161	0	0.197	0.29	0.03	0.145	9.011	14.651	13.609	5.699	14.487	13.561	232.308	-0.138	0.877554	1	0.411	0.691726	0.987856
84544	Cd96	9.415	6.718	5.207	19.952	5.412	7.183	0.169	0.147	0.074	1.22	1.003	0.08	61.624	2.502	0.00279106	0.189825	0.432	0.346607	0.987528
171486	Cd99l2	1.52	1.303	1.33	2.309	1.482	1.276	1.189	1.122	2.062	0.628	1.12	1.09	44.178	-0.607	0.134839	1	0.246	0.531971	0.987528
71891	Cdadc1	4.574	4.41	4.627	4.971	4.239	4.481	7.03	7.164	6.87	6.118	7.221	7.113	273.111	-0.042	0.773641	1	-0.035	0.818171	0.99134
68968	Cdan1	2.155	2.623	2.078	2.088	1.367	1.977	1.549	1.984	1.953	1.833	2.103	1.482	208.368	-0.021	0.931818	1	-0.366	0.125789	0.987528
98828	Cdc123	21.99	21.178	20.738	21.272	26.66	21.172	30.132	23.057	23.183	26.254	21.495	27.87	633.254	-0.008	0.957842	1	0.066	0.669339	0.987856
229776	Cdc14a	15.183	13.3	14.5	13.914	13.65	14.669	4.045	3.847	3.685	5.738	4.882	3.369	749.645	0.267	0.141027	1	-0.067	0.69817	0.987856
218294	Cdc14b	3.555	3.483	3.233	2.664	3.123	3.219	1.782	1.537	1.406	1.391	1.496	1.569	195.004	-0.08	0.661259	1	-0.236	0.153229	0.987528
69957	Cdc16	21.088	19.496	17.77	20.207	20.758	18.887	24.386	28.142	25.681	24.028	26.739	27.345	496.728	-0.002	0.987822	1	-0.01	0.936336	0.996269
107995	Cdc20	14.084	12.352	10.682	18.673	15.423	10.271	9.502	6.859	5.377	12.496	13.208	10.112	157.653	0.751	0.00011295	0.0193177	0.186	0.31158	0.987528
52563	Cdc23	5.052	5.473	4.699	6.14	4.799	4.911	5.818	7.13	7.34	5.844	7.613	6.372	396.752	-0.037	0.832563	1	0.02	0.910538	0.99426
12530	Cdc25a	4.01	3.771	3.812	4.061	4.061	4.116	2.705	3.114	3.014	4.419	4.014	2.385	222.072	0.277	0.223597	1	0.035	0.87722	0.993503
12531	Cdc25b	1.153	0.604	1.068	3.661	0.667	1.12	1.364	1.801	1.726	1.625	2.144	2.394	64.317	0.322	0.508568	1	0.797	0.109383	0.987528
12532	Cdc25c	0.913	0.397	0.754	0.96	0.811	0.962	0.847	0.773	0.22	0.958	1.289	0.96	21.141	0.868	0.104467	1	0.379	0.474637	0.987528
66440	Cdc26	3.667	3.544	3.269	3.664	4.236	3.362	5.884	4.498	4.45	3.796	4.469	5.764	207.67	-0.077	0.698888	1	0.054	0.789609	0.988852
217232	Cdc27	11.484	6.788	11.926	11.342	11.121	11.449	8.81	9.524	9.586	11.237	8.979	10.574	464.34	0.13	0.479397	1	0.145	0.429299	0.987528
216150	Cdc34	12.725	14.635	13.087	13.412	16.265	12.928	12.295	11.109	11.705	10.161	10.257	11.762	422.112	-0.126	0.363313	1	0.025	0.855906	0.993503
12539	Cdc37	25.994	26.921	26.634	26.574	30.011	25.369	22.732	19.339	18.607	20.333	19.183	21.147	1237.12	0.005	0.967253	1	-0.006	0.95375	0.996269
67072	Cdc37l1	4.011	4.02	4.072	4.7	3.938	4.323	3.093	3.524	3.516	3.156	3.577	3.39	374.998	-0.001	0.992781	1	0.056	0.694951	0.987856
71713	Cdc40	9.161	7.619	8.777	8.675	8.4	9.815	10.74	11.616	10.491	10.547	10.493	10.47	579.378	-0.06	0.649481	1	0.029	0.826066	0.992166
12540	Cdc42	136.888	132.797	143.254	138.466	165.742	142.552	157.61	132.876	133.8	151.01	130.608	151.762	2553.25	0.034	0.77062	1	0.067	0.56257	0.987528
217866	Cdc42bpb	7.475	6.51	6.838	6.178	4.335	6.599	1.973	3.264	1.527	2.224	3.157	1.422	223.836	0.013	0.968089	1	-0.301	0.328274	0.987528
240505	Cdc42bpg	1.12	1.201	0.81	1.664	0.844	1.077	0.91	0.663	0.382	0.362	0.472	0.638	31.61	-0.34	0.45605	1	0.137	0.742673	0.987856
104252	Cdc42ep2	5.668	6.198	5.073	6.671	7.796	7.254	23.719	22.784	20.614	16.008	19.502	27.724	280.597	-0.103	0.589544	1	0.307	0.142081	0.987528
260409	Cdc42ep3	44.533	47.291	48.703	45.468	55.217	49.506	56.28	40.837	42.958	52.256	44.207	53.138	808.199	0.101	0.497965	1	0.049	0.742924	0.987856
56699	Cdc42ep4	8.009	10.017	8.987	5.951	6.087	8.63	7.355	8.92	9.276	5.385	7.702	9.101	362.762	-0.222	0.176572	1	-0.442	0.00702739	0.659101
57912	Cdc42se1	53.335	57.666	55.311	52.166	57.21	52.507	51.515	48.954	48.645	50.586	48.687	54.156	1507.69	0.042	0.646422	1	-0.086	0.345428	0.987528
72729	Cdc42se2	64.925	59.937	61.014	62.096	61.553	62.544	60.216	59.141	61.449	70.351	59.429	59.627	1660.46	0.066	0.538725	1	-0.043	0.691233	0.987856
12544	Cdc45	6.418	6.599	6.78	9.35	7.023	9.702	5.014	3.972	4.017	8.61	7.512	5.094	115.442	0.711	0.00606391	0.297567	0.35	0.161845	0.987528
71702	Cdc5l	29.646	25.999	30.339	28.845	29.242	30.421	28.921	23.842	23.315	29.263	25.29	26.135	609.521	0.09	0.466091	1	-0.002	0.988799	0.998769
23834	Cdc6	1.196	1.017	1.182	2.097	1.638	1.21	1.559	0.953	1.068	2.61	1.708	1.599	84.323	0.727	0.00360768	0.224371	0.467	0.0638933	0.987528
12545	Cdc7	1.54	1.187	2.067	3.441	1.455	1.555	3.586	3.7	3.199	5.037	5.453	3.215	124.567	0.379	0.258476	1	0.319	0.360481	0.987528
214498	Cdc73	7.231	6.082	6.862	6.454	6.121	6.412	5.879	6.865	6.629	6.851	6.603	5.216	555.409	-0.056	0.729875	1	-0.132	0.41133	0.987528
108912	Cdca2	3.436	5.052	4.933	3.745	3.702	4.127	1.418	1.269	0.819	1.92	2.742	1.46	148.557	0.802	0.00554062	0.286389	-0.246	0.357255	0.987528
14793	Cdca3	4.172	3.876	2.92	5.265	5.196	3.615	4.586	2.786	2.069	5.249	5.39	4.4	120.877	0.725	0.000913808	0.0885632	0.31	0.151098	0.987528
71963	Cdca4	11.251	10.711	11.86	11.833	15.112	13.285	14.37	15.147	12.897	11.108	14.168	15.743	342.045	-0.055	0.713406	1	0.196	0.194672	0.987528
67849	Cdca5	6.092	7.664	8.622	8.745	9.661	7.931	9.598	5.637	7.873	11.463	10.527	9.144	108.44	0.444	0.0862704	1	0.182	0.483799	0.987528
66953	Cdca7	3.834	1.827	1.946	6.818	3.132	2.608	5.424	4.824	3.136	6.395	5.332	4.923	108.201	0.339	0.197167	1	0.648	0.018378	0.987528
217946	Cdca7l	7.415	5.255	4.544	9.385	5.109	6.093	5.256	5.798	4.952	9.765	7.649	6.49	140.185	0.548	0.0176841	0.542419	0.213	0.358042	0.987528
52276	Cdca8	4.852	4.627	3.952	5.152	5.296	4.224	4.298	3.637	3.776	5.144	5.953	5.153	180.693	0.476	0.00444823	0.259504	0.079	0.634692	0.987528
109332	Cdcp1	2.202	1.593	2.563	4.139	1.623	3.267	2.952	1.283	1.067	6.65	3.39	1.765	120.516	1.176	0.00247865	0.17487	0.375	0.332908	0.987528
12550	Cdh1	4.157	2.237	1.109	7.129	0.824	2.029	26.284	31.648	38.698	33.306	31.839	30.25	560.374	-0.093	0.887641	1	0.215	0.747469	0.987856
12552	Cdh11	0.514	0.512	0.414	0.473	0.495	0.406	0.349	0.573	0.336	0.478	0.557	0.403	25.967	0.201	0.605596	1	-0.11	0.774045	0.987856
12557	Cdh17	2.268	1.675	3.294	3.763	3.404	3.165	2.004	0.704	0.635	4.833	1.369	1.565	68.088	1.2	0.00738756	0.346118	0.463	0.27804	0.987528
12558	Cdh2	1.64	0.638	1.077	1.507	1.083	2.534	0.231	0.234	0.217	0.79	0.309	0.254	50.449	0.894	0.0726851	1	0.636	0.138677	0.987528
22295	Cdh23	0.278	0.315	0.329	0.383	0.275	0.165	0.344	0.277	0.41	0.442	0.582	0.366	44.088	0.416	0.268895	1	-0.238	0.540338	0.987528
170677	Cdhr1	0.496	0.473	0.114	1.006	0.136	1.045	1.453	1.003	0.926	3.997	2.674	1.291	30.991	1.18	0.0483781	0.892842	1.037	0.115729	0.987528
68764	Cdhr3	0.457	0.323	0.215	0.571	0	0.271	1.344	0.479	0.538	2.656	1.719	0.781	24.555	1.191	0.0355467	0.78297	-0.421	0.522832	0.987528
399568	Cdin1	1.611	1.401	1.797	1.792	2.823	2.383	1.981	2.404	2.625	1.882	2.338	2.611	62.426	-0.041	0.875852	1	0.476	0.0765761	0.987528
66626	Cdip1	10.951	9.901	9.61	9.021	8.801	8.82	7.716	7.484	8.212	6.973	7.008	7.708	522.079	-0.111	0.347597	1	-0.24	0.036759	0.987528
52858	Cdipt	16.427	20.581	16.684	17.5	20.351	16.82	17.69	15.197	14.873	15.018	14.48	17.09	721.617	-0.033	0.815963	1	-0.022	0.875802	0.993503
381922	Cdiptos	1.339	1.463	1.378	1.614	2.005	1.617	1.885	1.696	1.459	1.453	1.11	2.097	51.664	-0.124	0.694075	1	0.274	0.385733	0.987528
12534	Cdk1	5.029	3.811	4.665	4.693	6.455	5.548	3.703	2.772	2.494	4.859	4.936	4.061	169.99	0.64	0.00379576	0.234812	0.262	0.221267	0.987528
234854	Cdk10	3.953	4.645	3.661	4.625	4.557	3.954	5.719	4.589	4.642	3.776	4.423	5.261	201.177	-0.147	0.433721	1	0.053	0.780374	0.988281
12537	Cdk11b	30.012	29.082	30.197	30.047	32.135	30.794	33.683	27.197	26.337	30.932	26.457	27.452	947.109	-0.033	0.775374	1	0.012	0.915956	0.99426
69131	Cdk12	7.578	7.4	8.069	7.16	7.153	7.85	3.462	3.496	2.73	4.03	3.969	3.131	541.54	0.205	0.207172	1	-0.101	0.516757	0.987528
69562	Cdk13	7.143	7.558	6.567	6.363	7.395	7.189	3.587	3.614	3.497	3.357	2.754	3.423	591.402	-0.167	0.237178	1	-0.07	0.603081	0.987528
18647	Cdk14	9.141	8.279	7.886	8.686	7.975	9.095	5.226	7.241	6.939	9.595	7.439	6.851	867.188	0.293	0.121474	1	-0.017	0.926074	0.99426
18555	Cdk16	13.805	17.427	13.889	12.705	12.198	12.454	15.443	20.568	19.699	15.167	17.401	13.685	638.631	-0.267	0.0853503	1	-0.306	0.0502415	0.987528
237459	Cdk17	23.444	25.223	28.736	26.192	21.312	26.476	17.007	20.31	20.583	22.043	20.268	17.87	938.806	0.062	0.710997	1	-0.11	0.509868	0.987528
18557	Cdk18	1.065	0.808	0.708	0.373	0.423	0.855	1.163	1.542	1.911	0.66	0.854	1.56	35.409	-0.633	0.116687	1	-0.789	0.0683235	0.987528
78334	Cdk19	11.637	9.454	11.002	11.087	8.716	10.884	5.619	6.944	6.592	8.093	7.265	6.526	662.259	0.187	0.272705	1	-0.109	0.515511	0.987528
12566	Cdk2	8.462	7.717	7.472	8.714	8.113	7.668	9.611	8.706	7.649	10.316	9.534	9.054	439.299	0.16	0.160639	1	0.005	0.966252	0.996269
105278	Cdk20	0.261	0.523	0.36	0.626	0.494	0.418	1.931	2.068	1.869	1.123	1.519	2.219	80.674	-0.293	0.338164	1	0.416	0.239227	0.987528
13445	Cdk2ap1	5.334	6.218	4.42	4.947	5.715	4.913	3.496	4.492	4.657	3.437	2.699	4.784	99.469	-0.219	0.420795	1	-0.088	0.73768	0.987856
52004	Cdk2ap2	30.628	31.813	28.776	30.552	41.343	30.757	53.984	45.782	45.538	42.28	42.006	51.381	791.999	-0.097	0.506576	1	0.117	0.429452	0.987528
12567	Cdk4	12.906	10.798	11.203	15.798	14.531	11.753	23.979	21.017	21.246	19.19	20.322	24.201	646.825	-0.051	0.712467	1	0.222	0.122873	0.987528
12568	Cdk5	28.551	30.233	28.366	27.327	33.276	28.028	26.479	22.244	22.833	24.559	21.452	27.996	397.742	0.049	0.744844	1	-0.025	0.866504	0.993503
12569	Cdk5r1	2.876	2.388	2.772	2.21	2.65	2.953	1.824	1.16	1.967	2.24	1.692	1.764	54.554	0.219	0.47877	1	-0.084	0.773215	0.987856
66971	Cdk5rap1	4.145	7.83	6.514	6.096	6.964	4.688	5.204	6.996	7.051	6.476	6.187	6.947	168.598	0.041	0.864716	1	-0.083	0.731309	0.987856
214444	Cdk5rap2	2.829	3.76	2.848	3.486	1.617	3.365	1.666	3.499	2.901	4.521	4.373	1.724	251.57	0.375	0.348291	1	-0.163	0.684118	0.987856
80280	Cdk5rap3	14.515	14.331	12.755	14.56	13.459	13.3	19.249	19.697	17.595	19.068	16.959	19.732	613.448	-0.02	0.86702	1	-0.055	0.646698	0.987528
12571	Cdk6	2.659	1.981	2.767	2.829	2.672	2.15	4.152	4.008	4.086	3.322	5.329	4.848	297.669	0.137	0.51211	1	0.001	0.996801	0.999724
12572	Cdk7	12.808	12.056	13.344	13.948	15.277	13.057	16.968	14.857	12.669	12.375	14.168	15.067	360.163	-0.091	0.543238	1	0.097	0.51843	0.987528
264064	Cdk8	1.696	1.519	1.532	1.811	1.864	1.923	2.682	2.412	2.204	2.103	1.612	2.547	140.09	-0.231	0.249249	1	0.191	0.353038	0.987528
107951	Cdk9	15.045	15.833	15.724	14.073	15.579	14.8	18.19	16.215	16.466	15.928	14.637	17.34	887.389	-0.086	0.421633	1	-0.116	0.282037	0.987528
68916	Cdkal1	6.146	5.411	5.831	6.22	6.7	5.884	4.806	4.038	3.382	4.542	4.198	4.198	421.319	0.093	0.503483	1	0.066	0.621408	0.987528
53886	Cdkl2	0.45	0.602	0.653	1.112	0.664	0.427	0.163	0.307	0.071	0.195	0.207	0.282	17.363	0.402	0.544739	1	0.279	0.620871	0.987528
213084	Cdkl3	1.53	1.016	1.027	1.09	1.105	0.991	0.846	0.468	0.667	0.87	0.797	0.636	52.558	0.238	0.443518	1	-0.192	0.505041	0.987528
382253	Cdkl5	0.656	0.843	0.836	0.805	0.982	0.792	0.527	0.229	0.243	0.373	0.293	0.233	37.949	-0.119	0.780322	1	0.083	0.825172	0.992166
12575	Cdkn1a	40.578	39.568	42.939	40.963	49.438	42.908	61.777	50.784	57.465	48.559	47.378	60.495	1615.95	-0.123	0.306401	1	0.069	0.566784	0.987528
12576	Cdkn1b	7.814	6.535	7.762	7.111	9.485	6.998	7.718	4.564	4.702	6.501	4.687	5.488	296.666	-0.006	0.979473	1	0.055	0.795746	0.988852
70925	Cdkn2aip	8.795	7.547	8.22	7.885	7.756	8.42	5.724	6.359	7.141	7.214	6.757	7.597	302.708	0.164	0.265301	1	-0.076	0.596687	0.987528
52626	Cdkn2aipnl	22.153	18.98	20.175	25.752	25.777	20.753	35.636	27.236	29.75	28.832	29.534	31.654	367.437	-0.031	0.822965	1	0.189	0.186397	0.987528
12579	Cdkn2b	73.746	73.209	70.074	72.685	82.479	64.34	33.83	18.753	17.555	42.842	27.814	23.894	414.82	0.449	0.0397836	0.821436	-0.036	0.861347	0.993503
12580	Cdkn2c	8.199	7.872	8.573	8.395	7.249	7.668	4.52	3.245	3.522	6.396	5.096	5.814	107.089	0.624	0.00397492	0.239525	-0.13	0.509941	0.987528
12581	Cdkn2d	7.223	7.94	6.538	7.023	9.214	7.038	12.825	9.002	8.84	9.913	11.167	11.436	179.146	0.095	0.629054	1	0.05	0.806385	0.989432
72391	Cdkn3	3.481	1.854	1.892	3.043	3.553	2.342	2.327	1.451	1.097	1.872	2.224	2.245	49.313	0.448	0.202879	1	0.286	0.392771	0.987528
57810	Cdon	0.779	0.369	0.678	6.884	6.226	6.663	0.134	0.065	0.129	4.019	2.852	1.156	183.192	4.589	5.23856e-23	1.21849e-19	3.436	6.28003e-20	1.82592e-16
72355	Cdpf1	6.337	5.061	3.938	5.123	5.782	5.244	7.835	8.402	8.602	5.844	7.105	10.321	114.286	-0.106	0.680708	1	0.02	0.940874	0.996269
12585	Cdr2	1.63	1.46	1.073	2.212	0.675	0.942	1.269	2.481	0.825	0.522	1.341	1.318	22.639	-0.444	0.46048	1	-0.145	0.808476	0.989627
74596	Cds1	5.393	4.365	6.326	4.023	3.437	4.474	10.983	12.994	14.365	6.924	9.988	10.457	184.177	-0.49	0.0108349	0.421438	-0.469	0.0256258	0.987528
110911	Cds2	7.884	8.284	7.572	7.68	5.939	6.369	5.677	6.765	5.466	5.658	7.641	6.095	390.314	0.115	0.497034	1	-0.286	0.0867739	0.987528
67177	Cdt1	4.418	3.438	2.854	4.741	4.829	3.807	7.132	6.261	5.747	6.33	6.06	6.733	156.946	0.009	0.961401	1	0.278	0.146999	0.987528
321022	Cdv3	6.621	5.794	5.934	7.523	6.879	7.725	8.028	7.755	8.549	6.301	7.578	8.173	591.858	-0.143	0.262887	1	0.223	0.0818407	0.987528
12593	Cdyl	7.84	7.681	6.832	8.324	6.551	7.353	3.956	5.403	5.726	4.463	4.828	4.69	226.9	-0.112	0.581296	1	-0.051	0.794821	0.988852
75796	Cdyl2	36.279	36.056	39.374	35.21	31.783	36.088	13.054	10.678	10.054	17.913	12.984	11.092	348.543	0.313	0.106022	1	-0.165	0.358	0.987528
26365	Ceacam1	3.704	4.78	4.494	4.254	4.496	3.741	4.039	3.185	3.291	4.132	2.94	3.955	229.648	0.07	0.726061	1	-0.108	0.582952	0.987528
101434	Ceacam15	2.648	1.021	2.607	6.382	2.974	4.534	6.655	2.198	2.193	10.942	6.414	7.414	38.049	1.286	0.000628086	0.0682677	1.11	0.00629874	0.610453
330483	Ceacam16	0.723	0.52	1.32	1.673	0.464	0.914	8.633	8.791	10.284	7.618	8.257	8.728	59.741	-0.164	0.632707	1	0.237	0.615495	0.987528
319930	Ceacam19	0.32	0.047	0	0.288	0	0.144	6.72	6.511	6.687	3.906	4.983	6.085	58.007	-0.388	0.489531	1	0.257	0.780039	0.988281
26367	Ceacam2	3.626	3.904	3.588	4.084	3.995	3.069	3.41	2.095	2.419	2.938	2.359	2.667	101.229	0.023	0.922782	1	-0.055	0.807738	0.989627
12606	Cebpa	3.565	2.043	2.448	3.011	2.551	4.434	38.564	44.3	46.585	23.764	34.511	38.408	311.039	-0.433	0.0573559	0.958404	0.247	0.377772	0.987528
12608	Cebpb	15.814	12.378	7.232	8.692	11.264	11.075	70.78	99.279	105.674	61.227	51.931	93.21	401.14	-0.43	0.126851	1	-0.26	0.389302	0.987528
12609	Cebpd	2.581	2.106	2.552	2.154	2.787	2.115	10.132	12.929	11.657	7.263	11.198	12.786	146.335	-0.169	0.424841	1	-0.098	0.699343	0.987856
12611	Cebpg	12.894	12.89	12.836	12.489	14.916	12.139	17.554	16.966	18.101	14.66	15.309	16.952	525.893	-0.166	0.163522	1	-0.017	0.891393	0.993503
12607	Cebpz	9.579	6.543	8.888	10.303	6.915	8.95	10.56	12.731	12.702	13.438	11.986	11.826	432.105	0.039	0.834093	1	0.022	0.906219	0.99426
68554	Cebpzos	9.167	8.263	8.632	10.169	12.412	9.396	14.998	13.562	16.684	9.653	11.143	20.026	86.225	-0.178	0.516387	1	0.247	0.385636	0.987528
330409	Cecr2	0.149	0.086	0.211	0.029	0.108	0.079	0.158	0.186	0.117	0.382	0.305	0.213	16.343	0.979	0.0921418	1	-1.132	0.0787773	0.987528
13046	Celf1	6.504	6.794	6.78	6.892	6.618	6.849	6.061	6.946	6.302	7.319	7.141	6.774	1121.88	0.139	0.217482	1	-0.025	0.826631	0.992166
14007	Celf2	4.377	4.278	4.062	4.414	5.123	4.253	4.771	4.064	4.058	4.039	4.183	4.861	1518.49	0.024	0.837571	1	0.068	0.551074	0.987528
108013	Celf4	0.338	0.211	0.48	0.33	0.481	0.395	7.985	7.333	6.937	4.403	5.827	8.214	263.716	-0.314	0.167173	1	0.189	0.546997	0.987528
12614	Celsr1	0.665	0.66	0.436	0.711	0.608	0.677	0.421	0.024	0.071	0.475	0.23	0.128	34.49	0.942	0.133501	1	0.171	0.762446	0.987856
107934	Celsr3	0.251	0.213	0.328	0.195	0.294	0.195	0.421	0.594	0.479	0.257	0.523	0.546	29.618	-0.201	0.599175	1	-0.278	0.5076	0.987528
83921	Cemip2	2.109	1.37	1.369	1.572	0.907	1.88	4.235	10.848	10.521	4.654	9.478	6.717	360.269	-0.282	0.441482	1	-0.215	0.570686	0.987528
12615	Cenpa	5.573	3.722	4.28	6.958	5.884	4.694	7.51	5.243	6.022	8.04	8.315	9.316	218.083	0.473	0.00974232	0.394784	0.326	0.0842443	0.987528
12616	Cenpb	5.276	8.266	3.643	5.054	4.636	4.071	7.427	7.805	6.703	4.011	4.196	8.371	166.757	-0.407	0.214561	1	-0.347	0.29315	0.987528
12617	Cenpc1	3.881	3.906	3.62	4.49	3.697	4.069	3.845	3.363	3.483	3.217	4.021	4.258	169.663	0.109	0.552796	1	0.059	0.745384	0.987856
229841	Cenpe	2.975	2.145	2.981	3.491	2.654	2.944	1.619	1.883	1.461	2.969	3.719	1.364	126.36	0.671	0.0414237	0.832051	0.113	0.726999	0.987856
108000	Cenpf	0.705	0.421	0.574	0.526	0.7	0.503	0.59	0.477	0.82	1.184	1.878	1.023	62.278	1.105	0.0022717	0.168279	-0.034	0.928775	0.994701
26886	Cenph	3.327	2.525	2.723	4.749	2.848	2.839	3.823	2.99	2.155	4.224	3.636	4.242	38.132	0.461	0.164719	1	0.222	0.508143	0.987528
102920	Cenpi	0.85	0.792	1.422	1.995	1.598	1.374	0.954	1.077	0.951	1.69	1.935	1.215	60.633	0.701	0.042016	0.83758	0.645	0.0595174	0.987528
219103	Cenpj	5.518	6.1	6.261	6.049	4.124	5.816	2.594	3.07	2.954	4.401	4.545	2.509	158.569	0.405	0.145038	1	-0.203	0.44987	0.987528
60411	Cenpk	1.99	1.213	1.148	2.714	2.697	1.903	2.668	1.546	1.041	2.057	2.331	1.847	47.272	0.328	0.313924	1	0.72	0.0271989	0.987528
70454	Cenpl	3.071	3.168	3.827	3.657	3.42	3.8	4.027	2.917	3.168	3.449	3.743	4.315	300.373	0.191	0.236199	1	0.068	0.673572	0.987856
66570	Cenpm	2.612	1.85	1.371	3.052	3.725	1.407	3.081	1.582	1.032	3.886	3.789	3.438	39.91	1.081	0.00424146	0.250397	0.414	0.278193	0.987528
72155	Cenpn	4.66	3.881	4.656	3.753	6.398	4.787	2.064	1.577	1.543	2.596	2.497	2.688	105.879	0.592	0.0287051	0.711302	0.122	0.619703	0.987528
52504	Cenpo	1.708	2.219	1.964	2.049	1.52	1.737	3.453	3.771	3.355	2.657	3.454	3.67	158.425	-0.117	0.560786	1	-0.182	0.394448	0.987528
66336	Cenpp	1.898	0.861	2.039	2.055	2.723	0.941	1.886	0.82	0.584	1.523	1.423	1.844	25.108	0.653	0.241412	1	0.19	0.724389	0.987856
83815	Cenpq	5.173	3.664	4.815	6.77	7.378	5.027	8.113	5.002	4.75	6.342	5.862	7.332	91.917	0.162	0.533648	1	0.445	0.0911178	0.987528
69928	Cenps	0.933	0.829	0.911	1.115	1.688	0.849	1.689	1.29	0.888	1.578	1.99	1.691	27.365	0.472	0.230091	1	0.364	0.380547	0.987528
320394	Cenpt	2.995	2.844	3.066	3.021	3.054	2.86	2.87	3.954	3.816	3.102	3.882	3.894	168.684	0.031	0.865677	1	-0.041	0.826518	0.992166
71876	Cenpu	0.998	0.653	0.779	1.336	1.165	1.084	0.511	1.046	0.633	0.712	0.771	1.068	26.888	0.213	0.628629	1	0.514	0.228234	0.987528
73139	Cenpv	4.754	6.425	4.36	5.337	7.062	6.642	3.673	1.232	1.565	1.457	1.198	1.947	65.035	-0.442	0.293502	1	0.246	0.51728	0.987528
66311	Cenpw	1.244	0.778	0.697	1.194	1.284	0.94	1.892	1.162	1.471	2.246	1.71	1.602	45.085	0.302	0.318113	1	0.304	0.352176	0.987528
20892	Cenpx	21.588	20.993	22.265	21.557	30.313	22.176	32.062	27.212	27.069	24.157	22.974	34.977	296.991	-0.082	0.676775	1	0.14	0.477067	0.987528
230967	Cep104	6.318	5.466	5.599	6.077	4.879	6.496	5.02	8.913	9.485	6.337	8.592	5.705	232.342	-0.17	0.523973	1	-0.037	0.890141	0.993503
225523	Cep120	18.518	17.099	17.355	18.236	13.021	16.533	13.471	14.655	16.782	18.841	16.442	11.107	740.979	0.035	0.866883	1	-0.198	0.347803	0.987528
75216	Cep128	1.851	1.972	2.205	1.876	1.695	1.991	1.407	1.941	1.805	1.697	1.799	0.889	166.478	-0.234	0.401706	1	-0.157	0.569193	0.987528
12009	Cep131	1.031	1.09	0.98	0.991	0.794	1.086	1.954	2.933	3.696	2.811	2.553	1.979	55.982	-0.21	0.527423	1	-0.153	0.679483	0.987856
381644	Cep135	5.071	4.254	4.687	5.128	3.94	5.757	3.449	3.692	3.81	4.888	4.819	3.291	266.032	0.249	0.259779	1	0.039	0.858929	0.993503
99100	Cep152	5.294	5.881	5.972	6.408	4.474	5.159	3.595	4.77	6.346	6.399	5.644	2.879	179.313	0.007	0.982901	1	-0.146	0.649594	0.987528
382090	Cep162	5.817	6.415	6.6	5.691	5.982	6.724	5.32	5.149	4.99	5.913	6.157	4.364	335.084	0.092	0.61016	1	-0.077	0.663657	0.987856
214552	Cep164	1.327	1.185	1.281	1.522	1.961	1.257	1.924	1.181	1.346	1.08	1.627	1.71	97.788	-0.002	0.994924	1	0.265	0.344531	0.987528
545389	Cep170	5.68	5.188	5.947	6.108	4.085	5.498	4.744	6.222	6.104	7.255	7.189	4.774	944.514	0.167	0.45047	1	-0.147	0.507096	0.987528
217882	Cep170b	2.226	2.43	1.741	2.245	1.216	2.358	0.372	0.551	0.502	0.92	0.536	0.182	102.611	0.102	0.823466	1	-0.162	0.706469	0.987856
66994	Cep19	4.305	3.067	3.277	3.315	3.699	2.501	2.658	1.6	1.702	2.606	1.694	1.969	72.476	0.087	0.75278	1	-0.202	0.427782	0.987528
70799	Cep192	6.331	5.187	6.505	7.539	4.489	5.291	4.49	6.757	6.754	7.293	8.076	3.926	440.751	0.075	0.798535	1	-0.112	0.702598	0.987856
66086	Cep20	13.299	15.365	14.188	16.42	17.129	14.626	21.733	17.07	17.915	18.64	18.647	21.482	349.834	0.056	0.706765	1	0.12	0.428597	0.987528
16328	Cep250	5.545	6.238	5.705	5.914	4.237	5.575	3.365	6.49	5.185	4.96	5.985	2.873	424.307	-0.126	0.657994	1	-0.175	0.538419	0.987528
216274	Cep290	1.157	0.971	1.402	1.105	1.717	1.6	1.473	1.213	1.055	1.066	0.974	1.838	110.638	0.008	0.977495	1	0.282	0.312195	0.987528
319675	Cep295	2.024	1.557	2.187	2.228	1.783	1.782	1.759	1.997	1.841	2.229	2.725	1.904	288.92	0.293	0.157515	1	-0.042	0.839794	0.993503
74081	Cep350	20.215	20.903	23.856	19.92	21.968	21.069	12.828	13.555	12.502	13.381	14.226	11.301	1471.86	0.004	0.973381	1	-0.094	0.471644	0.987528
83922	Cep41	1.071	0.739	0.655	1.027	0.94	1.015	1.145	1.18	1.078	1.648	1.01	1.205	70.677	0.156	0.555984	1	0.248	0.367664	0.987528
75296	Cep43	10.883	7.985	9.449	9.346	9.266	10.336	8.471	6.925	8.24	10.12	8.527	9.247	375.19	0.243	0.0788649	1	-0.006	0.963742	0.996269
382010	Cep44	6.619	4.653	6.325	6.347	8.747	5.796	8.455	7.808	7.383	6.939	8.687	9.702	135.271	0.098	0.673356	1	0.19	0.42315	0.987528
74107	Cep55	3.517	2.376	3.006	4.401	2.867	3.599	2.602	1.777	1.853	3.947	4.766	3.656	112.929	1.024	2.88544e-05	0.00704468	0.245	0.307401	0.987528
74360	Cep57	8.858	8.402	9.749	8.626	9.835	9.151	6.268	5.754	5.97	5.844	5.701	6.683	472.158	0.018	0.885048	1	-0.014	0.905188	0.994194
103268	Cep57l1	1.929	2.16	2.442	2.902	2.898	2.313	1.873	1.249	1.263	2.061	2.015	1.732	119.98	0.421	0.0734913	1	0.254	0.258882	0.987528
28135	Cep63	8.412	8.849	9.076	8.806	8.462	9.057	7.764	6.162	6.366	9.446	7.307	6.961	563.336	0.228	0.13287	1	-0.05	0.741591	0.987856
216543	Cep68	3.41	2.855	2.482	4.214	2.631	2.965	4.182	6.585	5.147	5.915	6.899	4.373	208.879	0.09	0.720581	1	0.13	0.616487	0.987528
68121	Cep70	5.999	4.385	3.952	5.718	6.348	4.841	12.242	11.746	11.695	9.908	11.785	13.161	325.539	-0.031	0.862449	1	0.191	0.314904	0.987528
74470	Cep72	0.71	0.646	0.825	0.844	0.538	0.711	0.842	1	0.536	1.601	1.175	1.06	68.033	0.684	0.0292402	0.717344	-0.113	0.727253	0.987856
225659	Cep76	3.205	2.982	3.412	3.545	2.589	3.406	2.7	4.49	4.682	5.069	5.015	4.311	124.218	0.286	0.276731	1	-0.049	0.855836	0.993503
208518	Cep78	4.596	3.304	3.417	3.955	3.465	4.166	3.451	4.01	3.732	3.546	4.95	3.441	108.335	0.092	0.712806	1	-0.004	0.986906	0.997976
77048	Cep83	9.212	8.633	8.627	8.777	9.064	9.526	7.996	6.185	6.988	7.765	7.397	7.786	427.469	0.124	0.333445	1	0.002	0.98546	0.997811
67723	Cep83os	3.926	3.676	3.564	3.22	2.7	2.389	2.735	3.063	3.399	3.709	3.623	3.887	129.177	0.282	0.16732	1	-0.474	0.0208804	0.987528
70012	Cep85	9.394	8.317	8.314	8.343	8.352	9.075	6.863	6.804	5.678	8.412	7.435	6.698	408.099	0.223	0.130486	1	-0.054	0.707224	0.987856
100038725	Cep85l	9.84	7.831	8.354	8.973	7.5	7.877	7.179	7.555	5.156	10.777	8.574	5.308	401.391	0.291	0.163024	1	-0.137	0.506567	0.987528
72140	Cep89	1.72	1.621	1.539	2.002	1.603	1.51	2.075	2.469	2.206	2.259	2.673	2.938	90.559	0.22	0.338451	1	0.025	0.917907	0.99426
320162	Cep95	3.648	3.165	3.167	3.074	3.885	3.353	4.837	4.774	4.763	4.49	4.934	4.479	141.513	-0.047	0.792768	1	-0.004	0.980921	0.997131
74201	Cep97	0.864	0.758	0.628	0.989	0.946	1.151	0.69	0.653	0.518	1.402	1.231	0.579	62.014	0.762	0.0236664	0.647623	0.447	0.177369	0.987528
99712	Cept1	21.182	19.207	20.096	20.607	22.131	20.928	32.264	32.451	32.286	27.868	30.278	36.628	808.173	-0.038	0.732927	1	0.026	0.818814	0.99134
99151	Cercam	16.333	22.865	19.069	17.907	15.866	19.557	9.677	7.799	7.819	11.979	10.487	11.13	355.979	0.415	0.0292982	0.717344	-0.175	0.336451	0.987528
223753	Cerk	5.547	5.305	4.861	6.112	3.843	4.863	17.188	24.503	25.627	19.716	22.363	19.036	676.522	-0.142	0.50102	1	-0.126	0.567161	0.987528
228094	Cerkl	0.523	0.618	0.646	1.154	1.376	0.799	0.694	0.767	0.984	1.329	1.146	1.161	32.28	0.568	0.130493	1	0.842	0.0296516	0.987528
76893	Cers2	25.643	27.021	25.122	28.116	28.81	25.301	40.172	37.945	37.736	33.938	34.205	39.603	1219.33	-0.104	0.303924	1	0.032	0.752954	0.987856
67260	Cers4	0.19	0.187	0.111	0.341	0.244	0.234	0.105	0.058	0.116	0.147	0.105	0.117	18.726	0.4	0.440279	1	0.69	0.133377	0.987528
71949	Cers5	20.218	21.657	22.998	20.295	25.826	22.2	19.886	15.743	16.307	16.825	14.476	19.258	716.648	-0.04	0.794612	1	0.028	0.854797	0.993503
241447	Cers6	36.205	32.588	39.003	32.97	26.365	35.128	21.619	29.64	26.9	37.666	35.229	25.023	1809.15	0.328	0.113513	1	-0.235	0.25635	0.987528
68018	Cert1	7.061	7.692	7.764	6.496	6.757	7.234	3.946	4.386	4.42	3.794	4.682	4.077	370.083	-0.022	0.873712	1	-0.18	0.163308	0.987528
26370	Cetn2	17.991	15.233	18.654	21.148	24.613	22.11	31.319	22.52	22.665	22.924	22.986	26.946	325.394	-0.062	0.708396	1	0.345	0.0395672	0.987528
12626	Cetn3	16.925	14.829	16.779	17.152	20.451	17.801	21.163	17.962	17.742	18.435	15.656	21.855	477.202	-0.027	0.857512	1	0.147	0.325453	0.987528
207175	Cetn4	4.562	4.334	4.31	4.889	5.559	4.595	1.393	0.817	0.997	1.289	1.266	1.414	93.587	0.325	0.240919	1	0.14	0.524032	0.987528
75472	Cfap126	0.307	0.361	0.565	0.415	1.126	0.555	1.428	1.057	0.917	0.815	0.85	1.249	16.462	-0.247	0.643634	1	0.686	0.244269	0.987528
14894	Cfap20	4.506	3.712	4.475	4.252	4.516	3.935	7.242	4.724	5.86	5.338	4.643	6.468	291.096	-0.108	0.517379	1	-0.038	0.823495	0.992166
68001	Cfap298	2.191	1.665	1.739	2.204	3.179	1.757	3.218	2.946	3.289	2.008	2.429	3.689	47.827	-0.228	0.506512	1	0.291	0.413523	0.987528
216618	Cfap36	10.276	7.824	8.912	10.084	9.714	8.156	9.752	8.43	7.107	9.436	9.166	9.648	190.612	0.172	0.307962	1	0.002	0.988123	0.998684
67884	Cfap410	3.885	3.557	3.544	3.661	4.072	3.343	7.77	7.88	7.974	5.345	6.949	8.815	470.947	-0.174	0.285925	1	-0.038	0.822126	0.992045
67157	Cfap418	7.162	5.311	5.038	7.4	6.794	5.645	5.506	3.689	4.741	6.366	4.784	4.765	160.418	0.193	0.302777	1	0.141	0.437678	0.987528
66756	Cfap97	6.256	6.608	6.705	5.144	5.553	6.321	2.535	3.235	2.944	3.383	3.322	2.8	339.864	0.131	0.447268	1	-0.247	0.129112	0.987528
14962	Cfb	20.281	20.994	20.511	19.793	16.86	19.613	68.197	67.299	69.066	61.971	66.77	71.315	1686.51	-0.032	0.746457	1	-0.18	0.0901785	0.987528
23837	Cfdp1	84.542	77.008	86.742	77.545	98.326	81.685	90.525	72.528	71.138	75.91	68.03	86.361	562.914	-0.022	0.88494	1	0.007	0.96331	0.996269
12628	Cfh	0.778	0.381	0.504	0.559	0.206	0.338	3.591	4.804	4.78	4.379	3.779	4.558	173.176	-0.086	0.762691	1	-0.63	0.0696509	0.987528
12631	Cfl1	52.016	51.066	53.193	53.062	64.217	50.96	59.967	50.03	49.769	55.103	47.762	56.943	1368.34	0.004	0.97261	1	0.058	0.649448	0.987528
12632	Cfl2	4.124	3.549	5.131	5.082	5.853	4.882	4.164	4.019	3.383	3.761	4.299	4.966	221.37	0.167	0.387565	1	0.261	0.170922	0.987528
12633	Cflar	36.947	34.538	39.324	33.771	37.534	36.117	24.304	23.366	22.537	26.536	26.359	23.878	2578.61	0.133	0.218348	1	-0.092	0.389739	0.987528
18636	Cfp	63.807	50.111	47.898	65.999	63.631	52.558	188.406	176.62	183.473	162.518	165.358	190.244	1401.31	-0.081	0.526319	1	0.127	0.339838	0.987528
12638	Cftr	0.533	0.133	0.263	0.5	0.37	0.425	0	0	0.015	0	0.044	0	12.13	1.534	0.337635	1	0.511	0.489104	0.987528
214763	Cgas	3.517	3.137	3.573	3.354	4.802	3.87	6.946	8.567	6.005	6.134	7.684	6.303	278.626	-0.091	0.588496	1	0.168	0.343497	0.987528
106143	Cggbp1	57.356	54.587	56.229	51.733	50.263	54.708	38.205	43.445	45.112	42.235	40.24	41.298	1474.83	-0.033	0.769435	1	-0.148	0.181864	0.987528
68567	Cgref1	6.731	6.921	6.049	5.418	8.201	6.805	3.149	1.801	1.437	1.107	1.401	0.861	55.426	-0.896	0.0246082	0.653611	0.008	0.979924	0.997131
68755	Cgrrf1	3.745	4.279	3.546	4.085	5.734	5.029	6.46	5.498	6.85	4.747	4.924	7.522	169.292	-0.145	0.490527	1	0.3	0.164858	0.987528
12642	Ch25h	5.864	4.55	4.753	2.443	3.693	4.781	8.81	16.357	16.089	3.704	12.187	14.115	66.044	-0.534	0.148678	1	-0.624	0.119148	0.987528
69065	Chac1	2.718	1.927	3.222	2.958	3.249	3.754	3.167	0.295	1.373	1.743	0.956	1.175	21.466	-0.143	0.812623	1	0.349	0.524131	0.987528
68044	Chac2	9.143	6.695	7.771	6.918	8.19	6.655	7.221	8.966	7.982	4.567	6.24	8.466	102.044	-0.341	0.188967	1	-0.173	0.501332	0.987528
27221	Chaf1a	2.442	2.138	1.584	2.708	1.397	1.86	1.459	1.851	1.733	2.713	2.91	1.322	151.177	0.403	0.194314	1	-0.077	0.802476	0.989432
110749	Chaf1b	3.506	2.163	2.285	3.357	3.848	3.16	5.396	3.803	4.351	5.366	4.562	5.15	145.901	0.166	0.409913	1	0.355	0.093249	0.987528
101994	Champ1	13.244	14.605	13.906	16.186	13.06	16.414	11.738	17.184	15.984	15.228	17.169	14.749	367.098	0.076	0.683474	1	0.092	0.62294	0.987528
69170	Chaserr	9.984	10.517	10.237	9.431	12.889	10.602	9.068	8.434	8.041	8.922	7.109	9.849	462.359	0.019	0.910688	1	0.048	0.767686	0.987856
66121	Chchd1	15.189	13.165	15.215	13.611	18.361	16.007	22.104	17.497	16.745	16.974	16.326	21.879	224.603	-0.032	0.865499	1	0.092	0.631656	0.987528
103172	Chchd10	3.533	2.357	3.128	3.129	4.614	2.547	12.861	9.293	11.087	8.222	8.345	11.013	96.588	-0.264	0.319962	1	0.141	0.638202	0.987528
14004	Chchd2	27.924	26.806	28.334	28.774	35.779	29.863	33.193	25.613	26.523	25.886	25.073	31.691	507.256	-0.044	0.770056	1	0.137	0.360741	0.987528
66075	Chchd3	12.614	11.551	11.312	13.557	15.195	10.942	19.122	15.199	15.033	14.552	15.015	17.454	515.02	-0.06	0.683874	1	0.11	0.464406	0.987528
72170	Chchd4	8.088	6.907	6.788	9.901	9.361	7.173	15.463	14.876	14.103	10.631	12.352	17.47	226.035	-0.139	0.504239	1	0.231	0.284666	0.987528
66170	Chchd5	8.528	8.249	7.425	8.067	10.364	8.775	10.532	9.259	8.13	7.257	7.823	11.094	157.665	-0.096	0.652197	1	0.117	0.585004	0.987528
66098	Chchd6	5.083	4.378	4.771	4.72	5.82	5.261	5.359	6.29	6.659	3.52	4.437	7.407	104.919	-0.285	0.251539	1	0.094	0.707128	0.987856
66433	Chchd7	2.474	1.36	1.718	1.996	2.355	1.618	3.679	2.527	2.99	2.486	2.262	3.304	101.322	-0.179	0.495818	1	0.082	0.762821	0.987856
12648	Chd1	18.878	17.995	20.228	17.723	12.915	20.067	12.62	14.97	14.704	17.573	15.483	12.64	1004.79	0.115	0.559814	1	-0.221	0.259339	0.987528
68058	Chd1l	8.962	9.214	10.318	11.053	7.118	9.207	8.829	8.89	9.039	11.192	11.016	8.152	265.352	0.183	0.382997	1	-0.11	0.598311	0.987528
244059	Chd2	6.99	7.859	7.886	7.749	6.284	8.25	5.329	5.449	5.033	6.121	5.643	3.943	693.709	-0.009	0.963835	1	-0.074	0.702326	0.987856
216848	Chd3	5.248	5.039	5.845	6.25	6.416	5.809	5.544	4.862	4.023	6.231	5.749	5.045	359.849	0.247	0.114883	1	0.144	0.35092	0.987528
107932	Chd4	14.044	12.354	13.821	15.218	13.559	14.754	16.465	15.788	15.292	14.917	15.404	12.734	896.78	-0.14	0.264534	1	0.069	0.580757	0.987528
71389	Chd6	2.977	2.747	3.284	3.33	3.231	2.731	2.799	2.681	1.89	3.481	2.705	2.15	380.634	0.178	0.349124	1	-0.019	0.920803	0.99426
320790	Chd7	13.358	14.718	14.256	13.686	12.61	14.546	10.356	9.133	10.255	10.451	10.12	9.393	1539.9	0.016	0.894492	1	-0.099	0.40734	0.987528
67772	Chd8	4.195	3.555	4.029	4.039	3.45	3.709	3.761	3.905	3.761	4.786	4.376	2.813	514.775	0.056	0.769844	1	-0.119	0.53464	0.987528
109151	Chd9	6.149	5.328	6.351	5.45	5.771	5.401	6.252	6.714	5.947	6.141	5.902	5.78	846.338	-0.084	0.481925	1	-0.148	0.218148	0.987528
12649	Chek1	0.839	0.466	0.511	1.096	0.466	0.788	0.711	0.713	0.735	1.63	1.618	1.084	35.44	0.994	0.0101743	0.406602	0.335	0.408336	0.987528
50883	Chek2	2.368	2.117	2.322	3.068	2.511	3.544	7.286	8.995	7.395	5.318	7.945	8.13	133.163	-0.157	0.475771	1	0.381	0.123349	0.987528
27967	Cherp	17.497	19.417	16.973	17.694	12.902	16.312	11.681	17.071	15.716	14.13	16.141	12.957	658.77	-0.039	0.841845	1	-0.235	0.225573	0.987528
231600	Chfr	14.524	16.748	16.09	16.038	13.664	15.672	13.337	14.005	13.891	14.077	13.399	12.466	835.754	-0.044	0.747851	1	-0.107	0.429184	0.987528
74277	Chic2	8.928	7.261	8.148	8.336	10.233	8.775	12.148	10.137	10.582	10.304	9.358	12.33	569.357	-0.04	0.78254	1	0.125	0.390506	0.987528
68038	Chid1	2.045	1.996	1.541	2.076	2.218	1.871	3.978	5.094	5.008	3.213	4.681	5.326	369.608	-0.101	0.597136	1	0.093	0.640527	0.987528
12654	Chil1	0.273	0.028	0.411	0	0.105	0.086	0.198	0.115	0.229	26.556	18.196	24.304	191.901	7.046	3.70017e-52	4.3033e-48	-1.936	0.00773641	0.681244
12655	Chil3	23.307	0.761	24.237	20.933	1.9	5.459	156.213	125.679	143.123	113.66	102.034	144.794	866.691	-0.251	0.78984	1	-0.805	0.396884	0.987528
104183	Chil4	0.997	0	1.178	0.42	0.384	0.63	10.346	10.769	12.726	5.687	7.831	11.699	46.707	-0.469	0.290598	1	-0.588	0.380951	0.987528
12660	Chka	19.695	19.427	21.017	18.075	19.612	18.804	16.914	13.04	14.832	17.372	15.067	16.655	2014.63	0.138	0.210158	1	-0.136	0.214516	0.987528
12651	Chkb	3.979	3.519	3.216	2.992	3.597	3.269	3.329	3.005	2.529	2.599	2.509	2.729	131.922	-0.17	0.389765	1	-0.165	0.387826	0.987528
12662	Chm	8.947	7.406	8.696	8.576	6.51	8.123	6.814	9.351	8.154	9.378	9.126	7.615	518.618	0.1	0.601362	1	-0.154	0.421066	0.987528
234852	Chmp1a	50.166	56.792	53.021	52.593	54.502	51.354	46.982	40.707	39.362	43.43	41.554	44.723	1090.72	0.034	0.755683	1	-0.061	0.567904	0.987528
67064	Chmp1b	51.982	45.63	48.385	48.597	51.666	43.955	43.203	37.93	36.954	37.313	35.596	42.799	652.341	-0.027	0.825683	1	-0.064	0.587083	0.987528
68953	Chmp2a	53.028	53.899	56.593	51.682	67.555	56.169	63.491	50.048	49.235	53.445	46.02	56.739	741.506	-0.056	0.713497	1	0.053	0.724806	0.987856
68942	Chmp2b	50.685	45.556	50.428	46.112	54.485	51.942	65.276	54.775	55.953	56.287	48.526	62.782	623.852	-0.072	0.581101	1	0.012	0.928444	0.994701
66700	Chmp3	24.78	24.319	25.156	26.585	31.47	25.872	33.254	30.672	30.638	28.424	28.52	35.02	784.536	-0.042	0.730208	1	0.128	0.296261	0.987528
75608	Chmp4b	10.178	9.037	9.142	9.683	13.303	9.263	15.405	9.702	10.745	8.087	8.777	12.173	204.312	-0.295	0.209655	1	0.138	0.559004	0.987528
76959	Chmp5	84.758	77.17	87.776	82.13	111.007	84.854	91.166	78.384	79.371	77.281	72.645	96.202	764.634	-0.019	0.90204	1	0.107	0.487921	0.987528
208092	Chmp6	20.835	21.83	18.719	19.959	22.487	19.254	25.99	23.841	21.103	18.538	20.124	24.136	438.14	-0.172	0.228235	1	-0.041	0.776811	0.987856
105513	Chmp7	22.526	24.489	20.296	22.464	17.9	22.244	19.336	22.131	21.52	19.636	21.528	19.37	608.369	-0.057	0.711864	1	-0.144	0.349256	0.987528
69993	Chn2	4.638	3.295	3.297	5.517	3.876	4.337	6.227	4.616	3.9	9.766	6.537	5.994	276.826	0.595	0.000100024	0.0178966	0.252	0.111741	0.987528
66917	Chordc1	19.288	18.921	21.574	17.907	21.092	21.69	13.708	15.177	15.677	14.403	16.082	17.553	949.59	0.107	0.277654	1	-0.028	0.771334	0.987856
56398	Chp1	25.987	22.613	24.194	24.837	27.271	25.296	23.5	18.876	20.048	20.28	18.189	24.227	860.599	0.006	0.959336	1	0.045	0.713206	0.987856
74241	Chpf	4.028	4.479	3.531	5.222	3.187	4.193	1.964	2.327	2.58	2.1	2.029	1.816	173.386	-0.216	0.37801	1	0.017	0.940642	0.996269
100910	Chpf2	8.542	11.017	8.269	8.275	6.38	8.363	5.122	7.685	8.108	5.891	7.493	5.796	410.127	-0.119	0.588611	1	-0.299	0.169262	0.987528
212862	Chpt1	7.668	6.144	5.733	5.436	6.885	6.668	5.277	5.119	6.238	4.649	4.847	6.911	415.932	-0.03	0.871971	1	-0.098	0.590944	0.987528
93696	Chrac1	22.223	20.14	21.707	21.257	28.097	22.462	26.695	18.832	18.89	18.111	18.564	23.132	410.031	-0.101	0.57702	1	0.118	0.511138	0.987528
11443	Chrnb1	8.64	9.623	10.246	7.667	11.958	9.011	1.249	0.708	0.518	1.06	1.79	0.872	107.915	0.597	0.123156	1	-0.064	0.826429	0.992166
11449	Chrng	0.392	0.621	0.454	0.667	0.852	0.827	1.748	1.171	0.853	2.208	1.509	1.96	32.89	0.615	0.111257	1	0.632	0.14918	0.987528
76969	Chst1	0.801	0.059	0.307	0.241	0.147	0.483	2.694	2.762	4.493	2.13	4.614	3.457	28.898	0.115	0.847613	1	-0.462	0.550236	0.987528
98388	Chst10	0.908	0.685	0.918	1.253	0.674	0.787	1.153	0.593	0.655	2.544	1.276	0.521	134.481	0.779	0.0306704	0.732874	-0.008	0.982794	0.997373
58250	Chst11	2.554	1.17	2.833	2.862	1.853	2.926	2.948	1.98	1.714	1.721	1.614	3.005	73.857	-0.098	0.763072	1	0.214	0.505787	0.987528
59031	Chst12	18.878	20.581	17.295	17.614	19.909	18.224	26.602	21.041	21.979	20.15	19.256	24.326	374.219	-0.125	0.415666	1	-0.074	0.632516	0.987528
72136	Chst14	10.5	12.456	10.645	10.579	13.667	10.601	16.742	18.245	18.358	10.651	14.529	17.312	168.545	-0.34	0.0639389	0.992803	0	0.999945	1
77590	Chst15	21.733	25.091	21.892	24.654	17.255	22.179	8.474	9.444	7.608	15.744	10.255	9.068	535.397	0.438	0.0448575	0.861532	-0.155	0.46671	0.987528
54371	Chst2	3.602	6.889	2.002	3.061	2.204	2.008	3.815	8.563	9.07	2.674	4.464	7.275	200.386	-0.57	0.181041	1	-0.731	0.0900104	0.987528
60322	Chst7	29.912	43.053	42.36	30.142	37.504	36.289	27.191	24.215	24.961	20.095	25.543	25.435	400.306	-0.114	0.467154	1	-0.19	0.210177	0.987528
[truncated: 9,626 more rows]
