# Supplementary material for: CXCR5 Signals Fine-Tune Dendritic Cell Transcription and Regulate TH2 Development
Source: Vaccines (Basel). 2025 Sep 3;13(9):943. doi: 10.3390/vaccines13090943 (PMC12474269; doi:10.3390/vaccines13090943)
Supplement: Supplementary file 1 [file vaccines-13-00943-s001.zip › vaccines-3791020_TABLE_S2.xlsx]

## Sheet: gsea_report_for_na_pos_17055057
NAME	ENRICHMENT	SIZE	ES	NES	NOM p-val	FDR q-val	FWER p-val	RANK AT MAX	LEADING EDGE
HALLMARK_G2M_CHECKPOINT	positive	187	0.791359	2.32024	0	0	0	688	tags=33%, list=6%, signal=35%
HALLMARK_E2F_TARGETS	positive	194	0.784124	2.30586	0	0	0	1237	tags=44%, list=11%, signal=49%
HALLMARK_MITOTIC_SPINDLE	positive	192	0.628112	1.86371	0	0.0511071	0.161	1103	tags=23%, list=9%, signal=25%
HALLMARK_HEDGEHOG_SIGNALING	positive	20	0.789028	1.83664	0.00609756	0.0499806	0.208	889	tags=30%, list=8%, signal=32%
HALLMARK_COAGULATION	positive	79	0.586179	1.61566	0.0321101	0.172492	0.623	564	tags=5%, list=5%, signal=5%
HALLMARK_ESTROGEN_RESPONSE_LATE	positive	125	0.538924	1.54041	0.0318331	0.211587	0.767	1502	tags=27%, list=13%, signal=31%
HALLMARK_APICAL_SURFACE	positive	23	0.64175	1.50554	0.0533141	0.21668	0.835	780	tags=22%, list=7%, signal=23%
HALLMARK_UV_RESPONSE_DN	positive	103	0.524299	1.49325	0.0385051	0.200221	0.853	1486	tags=17%, list=13%, signal=20%
HALLMARK_APICAL_JUNCTION	positive	125	0.514505	1.48778	0.0424107	0.183703	0.861	1557	tags=22%, list=13%, signal=26%
HALLMARK_SPERMATOGENESIS	positive	70	0.538903	1.46466	0.0561404	0.18463	0.89	1687	tags=29%, list=15%, signal=33%
HALLMARK_IL2_STAT5_SIGNALING	positive	168	0.500166	1.46324	0.0448718	0.168853	0.891	1584	tags=29%, list=14%, signal=33%
HALLMARK_KRAS_SIGNALING_UP	positive	135	0.471955	1.37521	0.0588235	0.236185	0.966	2101	tags=25%, list=18%, signal=30%
HALLMARK_ALLOGRAFT_REJECTION	positive	153	0.465601	1.34529	0.0832432	0.253337	0.977	2048	tags=26%, list=18%, signal=31%
HALLMARK_NOTCH_SIGNALING	positive	27	0.523028	1.25761	0.171223	0.365938	0.997	279	tags=11%, list=2%, signal=11%
HALLMARK_ANGIOGENESIS	positive	24	0.526969	1.23981	0.197724	0.373948	0.997	1212	tags=29%, list=10%, signal=32%
HALLMARK_HEME_METABOLISM	positive	154	0.423131	1.22761	0.159091	0.374864	0.998	476	tags=3%, list=4%, signal=3%
HALLMARK_ANDROGEN_RESPONSE	positive	80	0.414569	1.12887	0.272944	0.576036	1	1710	tags=23%, list=15%, signal=26%
HALLMARK_APOPTOSIS	positive	134	0.388595	1.10644	0.305195	0.601216	1	1522	tags=19%, list=13%, signal=22%
HALLMARK_INTERFERON_GAMMA_RESPONSE	positive	177	0.365134	1.08413	0.315171	0.62831	1	2568	tags=28%, list=22%, signal=35%
HALLMARK_MYOGENESIS	positive	100	0.379654	1.07008	0.337823	0.634341	1	1682	tags=23%, list=14%, signal=27%
HALLMARK_DNA_REPAIR	positive	143	0.363832	1.0687	0.340959	0.60724	1	2491	tags=22%, list=21%, signal=27%
HALLMARK_KRAS_SIGNALING_DN	positive	70	0.395717	1.06631	0.350528	0.585975	1	2258	tags=29%, list=19%, signal=35%
HALLMARK_BILE_ACID_METABOLISM	positive	71	0.397086	1.05698	0.379597	0.583676	1	1746	tags=17%, list=15%, signal=20%
HALLMARK_INFLAMMATORY_RESPONSE	positive	166	0.354556	1.04522	0.380645	0.585792	1	1475	tags=16%, list=13%, signal=18%
HALLMARK_MTORC1_SIGNALING	positive	186	0.349267	1.01675	0.416493	0.626892	1	1621	tags=14%, list=14%, signal=16%
HALLMARK_MYC_TARGETS_V1	positive	192	0.340973	1.00462	0.434043	0.631833	1	1285	tags=9%, list=11%, signal=10%
HALLMARK_CHOLESTEROL_HOMEOSTASIS	positive	63	0.367738	0.99175	0.46595	0.636208	1	2208	tags=27%, list=19%, signal=33%
HALLMARK_TNFA_SIGNALING_VIA_NFKB	positive	176	0.330935	0.985865	0.477516	0.626486	1	1826	tags=23%, list=16%, signal=27%
HALLMARK_COMPLEMENT	positive	139	0.343298	0.981537	0.473684	0.614259	1	1781	tags=18%, list=15%, signal=21%
HALLMARK_ESTROGEN_RESPONSE_EARLY	positive	121	0.328965	0.957928	0.529742	0.644276	1	1482	tags=18%, list=13%, signal=21%
HALLMARK_UV_RESPONSE_UP	positive	128	0.318726	0.907181	0.633554	0.725573	1	1455	tags=15%, list=13%, signal=17%
HALLMARK_INTERFERON_ALPHA_RESPONSE	positive	90	0.30208	0.848556	0.679487	0.818335	1	2695	tags=28%, list=23%, signal=36%
HALLMARK_XENOBIOTIC_METABOLISM	positive	133	0.282516	0.821112	0.750838	0.84182	1	640	tags=5%, list=6%, signal=6%
HALLMARK_GLYCOLYSIS	positive	155	0.282244	0.819455	0.773564	0.819591	1	598	tags=7%, list=5%, signal=7%
HALLMARK_WNT_BETA_CATENIN_SIGNALING	positive	29	0.330756	0.80168	0.730506	0.824039	1	1034	tags=17%, list=9%, signal=19%
HALLMARK_REACTIVE_OXIGEN_SPECIES_PATHWAY	positive	47	0.235509	0.630947	0.934177	0.98956	1	1522	tags=13%, list=13%, signal=15%
HALLMARK_IL6_JAK_STAT3_SIGNALING	positive	72	0.225359	0.622325	0.966184	0.967809	1	1646	tags=13%, list=14%, signal=14%
HALLMARK_OXIDATIVE_PHOSPHORYLATION	negative	190	-0.453068	-1.79035	0	0.0883749	0.044	4104	tags=59%, list=35%, signal=90%
HALLMARK_UNFOLDED_PROTEIN_RESPONSE	negative	106	-0.383453	-1.4293	0.034188	0.326061	0.284	3232	tags=44%, list=28%, signal=61%
HALLMARK_PEROXISOME	negative	82	-0.363738	-1.30884	0.0887097	0.39801	0.464	2024	tags=32%, list=17%, signal=38%
HALLMARK_ADIPOGENESIS	negative	176	-0.336085	-1.28895	0.0892857	0.327048	0.495	3080	tags=44%, list=26%, signal=59%
HALLMARK_MYC_TARGETS_V2	negative	57	-0.336747	-1.17996	0.137056	0.424681	0.682	2134	tags=40%, list=18%, signal=49%
HALLMARK_TGF_BETA_SIGNALING	negative	46	-0.356891	-1.17219	0.220721	0.369482	0.694	2197	tags=41%, list=19%, signal=51%
HALLMARK_EPITHELIAL_MESENCHYMAL_TRANSITION	negative	90	-0.314723	-1.16817	0.183206	0.322332	0.704	1638	tags=22%, list=14%, signal=26%
HALLMARK_FATTY_ACID_METABOLISM	negative	125	-0.290214	-1.11766	0.209524	0.359193	0.789	2264	tags=30%, list=19%, signal=37%
HALLMARK_PI3K_AKT_MTOR_SIGNALING	negative	91	-0.288296	-1.0539	0.381356	0.43802	0.887	828	tags=16%, list=7%, signal=18%
HALLMARK_HYPOXIA	negative	144	-0.266518	-1.02838	0.324675	0.442766	0.909	1563	tags=28%, list=13%, signal=32%
HALLMARK_P53_PATHWAY	negative	174	-0.207703	-0.820678	0.850746	0.878024	0.992	2434	tags=25%, list=21%, signal=32%
HALLMARK_PROTEIN_SECRETION	negative	86	-0.1906	-0.699839	0.957447	0.948077	0.996	4034	tags=43%, list=35%, signal=65%
