# Supplementary material for: CXCR5 Signals Fine-Tune Dendritic Cell Transcription and Regulate TH2 Development
Source: Vaccines (Basel). 2025 Sep 3;13(9):943. doi: 10.3390/vaccines13090943 (PMC12474269; doi:10.3390/vaccines13090943)
Supplement: Supplementary file 1 [file vaccines-13-00943-s001.zip › vaccines-3791020_TABLE_S3.xlsx]

## Sheet: CD11b FDR < .05
Ingenuity Canonical Pathways	-log(B-H p-Value)	Ratio	z-Score	Molecules
Mitotic Prometaphase	5.73	0.0524	3.162	BIRC5,CCNB2,CDC20,KNL1,NCAPG,NEK2,NUF2,SGO1,SKA1,SPC24
Cell Cycle Checkpoints	4.73	0.0382	3.162	BIRC5,CCNA2,CCNB2,CDC20,KNL1,NUF2,SGO1,SKA1,SPC24,UBE2C
Kinetochore Metaphase Signaling Pathway	4.58	0.0642	1.134	BIRC5,CDC20,KNL1,NEK2,NUF2,SKA1,SPC24
Mitotic Metaphase and Anaphase	4.58	0.0402	3	BIRC5,CCNB2,CDC20,KNL1,NUF2,SGO1,SKA1,SPC24,UBE2C
RHO GTPases Activate Formins	4.25	0.0547	2.646	BIRC5,CDC20,KNL1,NUF2,SGO1,SKA1,SPC24
Signaling by NOTCH1	1.96	0.0541	1	APH1B,DLL4,DTX1,TLE3
Regulation of mitotic cell cycle	1.81	0.0465	2	CCNA2,CDC20,NEK2,UBE2C
Notch Signaling	1.81	0.0811	NaN	APH1B,DLL4,DTX1
MHC class II antigen presentation	1.47	0.036	2	CTSE,KIF15,KIF20A,KIF22
Kinesins	1.4	0.0545	NaN	KIF15,KIF20A,KIF22
